# Supplementary material for: When the brain goes diving: transcriptome analysis reveals a reduced aerobic energy metabolism and increased stress proteins in the seal brain
Source: BMC Genomics. 2016 Aug 9;17:583. doi: 10.1186/s12864-016-2892-y (PMC4979143; doi:10.1186/s12864-016-2892-y)
Supplement: Additional file 3: Spreadsheet S1. — Comparative gene expression in the seal and ferret brain. Gene expression (RPKM values) in the visual cortex of the hooded seal and the ferret. The cut-off was set to RPKM >5 in both species. (XLSX 406 kb) [file 12864_2016_2892_MOESM3_ESM.xlsx]

## Sheet: fold changes
Additional File 3: Spreadsheet S1: Gene expression (RPKM values) in the visual cortex of the hooded seal and the ferret. The cut-off was set to RPKM >5 in both species.
Gene	Hooded seal - RPKM	Ferret - RPKM	Fold change
S100B	1860.29	48.9758	37.9839
OGN	288.027	23.7287	12.1384
LOC101681422	172.593	16.9373	10.1901
NEIL2	51.0964	5.05348	10.1111
LOC101670362	55.6021	6.29565	8.83183
HSD17B11	81.2846	12.5799	6.46147
B2M	242.132	38.6859	6.25891
CYP4V2	86.2214	14.2568	6.04776
PON2	95.8515	17.2878	5.54447
BGN	41.076	7.68107	5.34769
MSN	60.4369	11.3302	5.33416
TM4SF1	33.4471	6.30086	5.30835
RANBP3L	108.821	20.6462	5.27075
LACTB2	33.1628	6.47274	5.12346
SLC15A2	73.8311	14.4658	5.10383
KLK6	28.3744	5.64165	5.02945
PYROXD1	43.1898	8.67504	4.97863
RPL14	33.5605	6.74975	4.9721
LOC101681422	81.5109	16.4487	4.95546
TXNIP	41.7291	8.51865	4.89856
GDPD2	1334.93	277.947	4.80281
SLC1A4	27.7183	5.82303	4.76011
ACE	145.35	30.8211	4.71592
OCIAD1	45.7192	9.76107	4.68383
PLEKHB1	287.259	61.8833	4.64195
STAT1	88.8606	19.2616	4.61336
GJA1	83.4921	18.617	4.48473
TCEAL1	35.2691	7.95019	4.43626
SERPINF1	49.1564	11.2977	4.351
OCIAD1	53.1214	12.4023	4.28319
C1QC	27.0141	6.31126	4.28029
RHOBTB3	49.7766	11.6668	4.26651
STOM	22.6419	5.31835	4.25732
VIM	68.7153	16.267	4.22421
EFEMP1	68.7288	16.2952	4.21773
IDH1	101.299	24.3557	4.15913
ACTG1	154.097	37.7216	4.08512
IFNAR1	145.384	36.29	4.00617
CLU	3104.57	777.619	3.99241
RHOC	108.454	27.2179	3.98464
FAM213A	158.361	40.284	3.93112
TMTC2	23.9968	6.14644	3.90419
ESAM	25.3429	6.51331	3.89093
SLC1A3	272.708	70.3416	3.87691
CD99	42.9843	11.3365	3.79168
VCAM1	53.9032	14.314	3.76576
EZR	120.369	32.2625	3.73091
FAM206A	55.9828	15.1338	3.6992
IFNGR1	30.8883	8.48579	3.64001
EEF2K	27.5362	7.59073	3.62761
RPE65	31.5551	8.97393	3.5163
GPX3	34.1125	9.70694	3.51424
TP53I11	38.8598	11.1861	3.47394
DCN	18.7162	5.40929	3.46002
TSPAN6	17.9291	5.21824	3.43586
MYRIP	20.29	6.01549	3.37296
SLC41A1	18.4898	5.57306	3.31772
PGM3	34.2023	10.3549	3.30301
SNAPC1	25.6738	7.79916	3.29186
LAMB2	21.9383	6.69555	3.27655
ITGB8	30.2555	9.2348	3.27625
BDH1	16.7605	5.13209	3.26582
GSN	56.2933	17.2431	3.26469
SYPL1	17.4615	5.45979	3.1982
COL1A2	23.5357	7.37596	3.19086
KAT2B	94.0137	29.4757	3.18953
GINM1	22.7167	7.12288	3.18926
DCLK2	22.5213	7.07903	3.18141
AP3S1	26.0511	8.24471	3.15973
PHKB	31.6328	10.0187	3.15738
ALAD	22.2881	7.11679	3.13177
ABCG2	61.8746	19.7576	3.13169
FBLN1	19.235	6.1486	3.12836
SLCO1C1	36.4108	11.7293	3.10427
MX1	34.307	11.0586	3.10228
EMP1	20.9771	6.83082	3.07094
ELOVL5	36.7348	12.049	3.04879
DNAJC12	21.4792	7.10283	3.02404
ERO1L	15.8608	5.25563	3.01786
SH3GLB1	30.0343	9.99332	3.00544
IL10RB	19.4411	6.47465	3.00266
C16orf62	41.3354	13.7897	2.99756
MNDA	15.7901	5.2955	2.9818
ASPH	31.528	10.6038	2.97329
CD9	27.811	9.37031	2.96799
PODXL	21.2509	7.29659	2.91245
SIL1	15.9061	5.48384	2.90054
FOXRED1	18.1356	6.3269	2.86643
FERMT2	29.8502	10.4368	2.8601
MCFD2	83.3327	29.1851	2.85532
MRPL43	30.6824	10.8912	2.81718
LGALS3BP	23.5267	8.35265	2.81667
HSDL2	63.507	22.5741	2.81327
LEPROT	24.9151	8.89489	2.80106
NEK9	18.2565	6.52303	2.79878
LRP4	14.3407	5.1491	2.78508
ARHGAP5	14.0814	5.05649	2.78481
OBFC1	36.3339	13.0809	2.77762
C1orf52	26.4006	9.51793	2.77378
FADS6	39.9315	14.4493	2.76356
PADI2	32.4175	11.7479	2.75943
FABP7	54.2668	19.6669	2.75929
CLCN2	14.1228	5.12506	2.75564
TSPAN33	44.2351	16.135	2.74156
ITM2A	13.801	5.10022	2.70595
Acy1	22.0963	8.191	2.69763
CRYM	25.5329	9.47563	2.69459
FADS2	112.275	41.7519	2.68909
LGI4	75.8483	28.2202	2.68773
GAP43	44.6193	16.6465	2.6804
CRAT	50.8079	18.9576	2.68007
AQP4	61.1674	22.9328	2.66725
RPS24	141.766	53.1898	2.66529
CMBL	56.2358	21.2004	2.65258
CHPT1	61.9271	23.3469	2.65247
LFNG	18.8304	7.1029	2.65109
ITGA6	21.4889	8.16504	2.63182
GFAP	279.193	106.607	2.61891
TRAPPC6A	18.4673	7.05381	2.61806
FLNA	19.5005	7.45512	2.61572
C4b	23.8932	9.15376	2.61021
DMXL1	14.675	5.62726	2.60785
CNN3	150.942	57.9518	2.60461
FCGRT	45.4801	17.4882	2.60061
HSD17B7	30.1096	11.5924	2.59736
CCDC88A	21.5246	8.29521	2.59482
STK17A	55.28	21.3115	2.5939
MCAM	32.0469	12.3975	2.58494
SNX6	15.9572	6.21058	2.56936
TSPAN15	13.4195	5.24325	2.55938
RFTN1	14.2743	5.58204	2.55718
SLC35B3	14.3406	5.63353	2.54559
MLC1	42.4155	16.7596	2.53081
PDK3	50.332	19.9277	2.52574
PAMR1	52.4863	20.7872	2.52493
NRSN1	31.5096	12.5108	2.51859
FOLH1	26.9705	10.752	2.50843
AXL	44.1173	17.6118	2.50498
DDX5	92.8672	37.3084	2.48918
UNC45A	18.5447	7.46396	2.48457
SPARC	187.201	75.6175	2.47563
RASSF4	31.0756	12.5762	2.47098
DDAH2	22.3873	9.0657	2.46945
NAF1	14.1804	5.74424	2.46862
EPHX1	38.7316	15.7365	2.46126
GATM	22.8109	9.29512	2.45407
DMPK	14.6707	5.9951	2.44711
EIF3J	40.0277	16.3789	2.44385
PIGK	56.0832	22.9871	2.43977
PDE7B	15.4205	6.324	2.43842
HDAC7	18.2824	7.50348	2.43653
GNB4	13.1715	5.42601	2.42747
FAM199X	18.1654	7.52582	2.41375
UNC13C	35.2267	14.5984	2.41306
ENSMPUG00000006129	18.5252	7.67762	2.41288
DOCK7	14.2806	5.92831	2.40888
FTL	87.942	36.542	2.4066
SNCA	13.8277	5.75821	2.40139
RCBTB2	21.5604	8.99721	2.39634
PLEKHH1	17.9934	7.53813	2.38699
RALGDS	17.6218	7.40968	2.37821
NFU1	26.2744	11.0555	2.3766
HEMK1	12.6989	5.34691	2.37501
SLCO2B1	19.9192	8.39031	2.37407
ANXA3	18.8306	7.93373	2.37349
C12orf29	19.7857	8.3409	2.37213
BCAS1	21.1192	8.90565	2.37144
GYG1	52.8462	22.3572	2.36372
ERBB2IP	25.5633	10.816	2.36348
COX11	25.2902	10.7007	2.36342
CYB561	32.8169	13.9963	2.34468
TMEM141	37.9924	16.3963	2.31714
IGFBP2	28.7336	12.4124	2.31492
MCTS1	17.1415	7.44606	2.30209
TOM1	19.4294	8.44886	2.29964
MAP2K1	158.393	68.9865	2.296
CTNNA1	25.6196	11.1886	2.28979
FAM107A	41.9459	18.4888	2.26872
GPR116	22.2827	9.88012	2.25531
PHLPP1	15.0806	6.69695	2.25186
PI4KA	89.8243	39.9604	2.24783
NHLRC2	12.3331	5.5074	2.23938
GPX1	52.9163	23.6644	2.23612
FGFR3	65.2712	29.1909	2.23601
SLC7A5	72.9056	32.6242	2.23471
MICU2	22.9724	10.2813	2.23438
KIF21B	21.0993	9.45346	2.23191
CSRP2	34.0794	15.2795	2.2304
VAMP3	35.6668	15.9958	2.22976
SEMA5A	13.8429	6.2099	2.22917
HOOK3	13.4853	6.06796	2.22237
SERPINB6	13.9059	6.26722	2.21883
FAM212B	13.2667	6.01813	2.20446
CCDC181	16.5651	7.5154	2.20416
ATP11A	13.3141	6.04507	2.20247
UGT8	20.3306	9.23179	2.20224
FAM171B	27.5003	12.5111	2.19807
TDRD7	15.0422	6.86429	2.19137
TGFBR2	16.2498	7.42285	2.18916
CARKD	12.7736	5.84726	2.18454
B4GALT4	12.0679	5.5371	2.17947
VIP	45.1372	20.7223	2.1782
FAM162A	23.8437	10.9663	2.17427
ATG4A	10.9166	5.02486	2.17253
PPP2R5A	25.106	11.5598	2.17184
ALDH7A1	66.8537	30.8048	2.17024
SYNE1	42.2557	19.552	2.16119
CASD1	10.8074	5.00819	2.15795
ADCK3	12.7011	5.88664	2.15761
GTF2H3	13.2525	6.14887	2.15527
GGCX	17.7989	8.26125	2.15451
HMGB1	84.1173	39.0576	2.15367
BCL2L2	28.2509	13.1915	2.14159
STRIP2	11.4701	5.35824	2.14065
FNDC4	17.4809	8.16688	2.14046
GPRC5B	75.7041	35.4225	2.13717
TCF12	25.1289	11.7648	2.13594
NTRK2	190.988	89.9428	2.12343
FARP1	17.3762	8.20814	2.11694
ATG12	46.9699	22.2025	2.11553
SFXN5	110.512	52.2738	2.1141
ATP11B	17.1637	8.12141	2.11339
C1QB	12.7539	6.05082	2.10779
VPS13A	14.765	7.01448	2.10494
DZIP3	11.8708	5.64798	2.10177
TERF1	13.2999	6.33089	2.10079
CSF1R	33.4424	15.9229	2.10028
CAPS	18.0044	8.57951	2.09854
HIST2H2BE	20.8591	9.94463	2.09752
MYO10	16.2861	7.77153	2.09561
DZIP1	48.1062	22.9669	2.09459
ADH5	22.8472	10.9297	2.09039
ARHGAP21	33.4472	16.038	2.0855
HOGA1	20.0294	9.60796	2.08467
MTMR10	14.1475	6.79674	2.08151
SORBS1	34.3269	16.5324	2.07634
GTPBP8	11.015	5.31078	2.07408
MIF4GD	12.4444	5.99997	2.07408
NGRN	31.0456	14.972	2.07357
TPM3	168.343	81.2584	2.0717
SLC22A5	10.8645	5.24912	2.06977
CPQ	14.9421	7.2299	2.06671
VAT1L	24.3248	11.7715	2.06641
EMP2	12.1399	5.8889	2.06149
SLC2A1	50.1432	24.3405	2.06007
RFTN2	35.264	17.1525	2.05591
AMN1	22.5535	10.9866	2.05282
APC	10.7074	5.22166	2.05057
AIDA	29.8108	14.5506	2.04877
NWD1	13.2447	6.46678	2.04811
MAOB	17.567	8.59687	2.04342
ST3GAL4	17.9444	8.84667	2.02837
SNAP47	18.2028	8.978	2.02749
COL4A2	11.2739	5.57498	2.02223
ENC1	18.0464	8.92686	2.02158
PEPD	24.2837	12.0296	2.01867
COPZ2	10.2365	5.08552	2.01286
HSD17B14	28.6268	14.2335	2.01124
ALKBH8	13.6734	6.80516	2.00926
TAGLN2	47.3959	23.5963	2.00862
HSPA5	140.313	69.8885	2.00767
HIP1	13.0491	6.50203	2.00692
C11orf48	17.7713	8.86253	2.00521
GOLM1	76.3692	38.089	2.00502
SAT1	62.6957	31.3059	2.00268
SIRT5	23.3609	11.6931	1.99784
TCAP	53.6735	26.8717	1.9974
UBXN2A	21.1281	10.6237	1.98877
DST	46.6832	23.5135	1.98538
ADAM17	10.3993	5.24046	1.98443
PLTP	24.9495	12.5903	1.98163
FGFR1	26.739	13.4955	1.98133
SLC44A2	140.284	70.8632	1.97964
LAMP5	215.597	108.907	1.97964
MAP1LC3B	24.4171	12.3824	1.97191
PBXIP1	12.4965	6.34891	1.96829
FMNL2	28.3723	14.4173	1.96793
UCHL5	125.199	63.7184	1.96489
NPM3	16.886	8.60497	1.96236
IQGAP1	12.5191	6.39579	1.9574
GIN1	10.9582	5.6011	1.95644
RNF8	55.9655	28.6098	1.95617
RHOQ	21.0952	10.7865	1.95571
LARP7	36.4265	18.6338	1.95486
HSD17B12	45.8593	23.5189	1.94989
WLS	15.7328	8.06982	1.94959
HEXA	29.4889	15.1498	1.94649
Sult1a1	13.081	6.72519	1.94508
ILVBL	38.8287	20.0165	1.93983
TTC8	15.3436	7.93419	1.93386
EFNB2	10.0841	5.21545	1.9335
GPR75	20.4358	10.575	1.93247
FN1	23.0639	11.9753	1.92596
C17orf62	45.5247	23.6556	1.92448
CYB5R1	55.5606	28.8718	1.92439
TROVE2	16.2847	8.49098	1.91788
RIMKLB	12.7831	6.66834	1.91698
PREX2	14.6682	7.66217	1.91436
ZNF280D	14.5555	7.61097	1.91244
SSFA2	25.0484	13.1135	1.91012
EXOSC8	13.4258	7.0332	1.90891
GTF2E2	24.5449	12.8604	1.90856
PFKFB3	11.9364	6.25425	1.90852
UTP11L	30.4298	15.9607	1.90655
NME6	22.9029	12.0226	1.905
SLC7A1	16.0154	8.40745	1.90491
SST	114.411	60.2135	1.90009
KDM1A	26.8986	14.1575	1.89995
ASTN1	49.0167	25.8653	1.89508
GAA	10.5781	5.59278	1.89138
CAMK2D	11.6533	6.17562	1.88698
MOG	26.6902	14.1621	1.88462
PAM	102.235	54.2808	1.88346
F3	24.1681	12.8397	1.8823
MOBP	51.9221	27.6195	1.87991
PHKA1	13.4903	7.19533	1.87487
GRAMD3	20.1396	10.759	1.87188
LITAF	22.3274	11.943	1.86951
C16orf80	14.5354	7.77836	1.8687
ANAPC4	13.8337	7.40992	1.86691
EIF2D	21.2123	11.3952	1.86151
NLGN3	14.9938	8.0615	1.85993
TLN1	10.852	5.83617	1.85945
UTP6	12.717	6.84381	1.85817
MVD	23.643	12.7302	1.85723
ID2	39.3649	21.2439	1.85299
ENSMPUG00000007244	17.8417	9.63296	1.85215
RTKN	29.3042	15.8614	1.84752
FAM149A	12.6764	6.86416	1.84675
GLMN	15.9326	8.63354	1.84544
ACSBG1	38.8673	21.0673	1.84491
CTSS	16.3509	8.87962	1.8414
SPG20	11.0323	5.99718	1.83958
GNAI2	129.793	70.6513	1.8371
AP3B1	9.57589	5.21863	1.83494
SEPT10	11.8637	6.49442	1.82676
ERCC3	9.78016	5.36007	1.82463
ITGB1	26.7241	14.6519	1.82393
SLC38A5	18.0362	9.8891	1.82384
ARHGAP12	14.1355	7.76438	1.82055
CDH20	10.6993	5.88167	1.81909
ADSL	12.4466	6.84515	1.81831
YAF2	15.8103	8.69689	1.81793
LMF2	24.8667	13.7112	1.81361
DDX27	25.439	14.0473	1.81095
SLC39A6	26.2294	14.4889	1.81031
BTBD3	40.5637	22.4163	1.80956
PLEKHO2	11.4207	6.31794	1.80766
TMEM25	24.7065	13.6869	1.80513
TUBA1C	741.694	411.023	1.80451
NUDT2	9.47482	5.2512	1.80431
SASH1	18.5328	10.2732	1.804
ABCA8	9.42013	5.22643	1.8024
MAP2	63.7865	35.395	1.80213
STMN2	102.455	57.0276	1.79658
ATP2C1	86.5111	48.2412	1.7933
TTC3	69.6083	38.9373	1.7877
HS1BP3	10.8999	6.12031	1.78094
ENSMPUG00000009865	19.6245	11.031	1.77903
MYO1C	12.7122	7.14645	1.77881
ENSMPUG00000016515	11.4683	6.45043	1.77791
FAM213B	11.0216	6.20115	1.77735
DYNC2H1	9.94177	5.60625	1.77334
ITGB5	13.557	7.65509	1.77099
TRAF3IP1	18.8923	10.6692	1.77073
CLIC1	10.9019	6.15733	1.77056
HSF2BP	21.1644	11.9539	1.77049
ANP32E	17.4677	9.87184	1.76945
C18orf21	24.0854	13.6283	1.76731
TNIK	22.9106	12.9702	1.7664
SCD	63.5693	36.0333	1.76418
SYBU	15.4608	8.76574	1.76377
SCP2	34.5821	19.6653	1.75853
TUBA8	24.3017	13.8474	1.75496
CTSK	28.7685	16.3996	1.75422
COMMD10	23.9814	13.7093	1.74928
SPARCL1	938.947	536.882	1.74889
COX20	13.0592	7.48029	1.74581
NFS1	14.7677	8.46105	1.74537
ARFGAP3	18.4748	10.5854	1.74531
DDX19A	10.4665	5.99965	1.74453
WSB1	33.5305	19.2212	1.74445
PLS3	28.0264	16.0762	1.74335
TMEM126A	19.4692	11.168	1.7433
UTRN	9.88647	5.67359	1.74254
RAPGEF3	19.2031	11.0341	1.74034
TCN2	15.9305	9.16437	1.7383
NNT	24.3462	14.0166	1.73696
ABCA1	11.6801	6.7247	1.7369
FAM13A	9.07539	5.22525	1.73683
CD34	11.8753	6.84305	1.73538
Mtap	11.301	6.52868	1.73098
GNL2	8.80919	5.09045	1.73053
NGFRAP1	67.5214	39.0279	1.73008
ALG13	15.4563	8.93628	1.72961
DERL1	9.18842	5.31445	1.72895
ABLIM1	24.374	14.0999	1.72867
ERO1LB	14.7615	8.54143	1.72823
PDPN	9.26945	5.36638	1.72732
APPL2	26.5616	15.431	1.72132
PARP2	9.59263	5.57343	1.72114
HNRNPLL	33.3564	19.4682	1.71337
CA2	25.8874	15.1133	1.71289
EFCAB14	12.3131	7.18891	1.71279
ELMOD3	15.6726	9.16199	1.71061
HSD17B6	10.6554	6.23557	1.7088
PHKG1	9.33624	5.46428	1.70859
ORC3	18.4773	10.8151	1.70848
LGI1	11.2732	6.60449	1.70689
PDRG1	20.6746	12.1216	1.7056
MYL12A	60.9565	35.803	1.70255
MCC	9.47515	5.56581	1.70238
ENSMPUG00000013402	17.8286	10.4745	1.70209
SMOX	25.7863	15.1831	1.69835
GPT2	32.7347	19.2848	1.69744
GPR155	11.4617	6.75838	1.69593
NPTX2	12.2389	7.21804	1.6956
JADE2	16.5339	9.75542	1.69485
C10orf35	15.3512	9.06471	1.69352
ACBD4	10.3387	6.12516	1.68791
TTC14	16.7185	9.90754	1.68745
SNRNP25	34.9215	20.6955	1.68739
ORC2	11.6791	6.93872	1.68318
ANXA6	58.9478	35.0325	1.68266
TSC2	12.716	7.55986	1.68205
KIAA1109	11.4324	6.80476	1.68006
MROH1	8.96533	5.33721	1.67978
CMTM5	34.4561	20.5161	1.67947
SLC35E2B	21.3314	12.7078	1.67861
CDO1	10.6113	6.32195	1.67848
MITD1	8.55864	5.10562	1.67632
ENSMPUG00000005927	82.8399	49.4205	1.67623
Nampt	40.3309	24.0725	1.67539
NAGK	9.03708	5.3977	1.67425
TPCN2	12.5095	7.47697	1.67307
SEPT2	80.7108	48.2511	1.67273
IL6ST	25.0232	14.9616	1.67249
EPS8	19.368	11.6079	1.66852
RRP15	49.4783	29.6748	1.66735
GPAM	14.3979	8.66952	1.66075
PLXNB1	14.8276	8.92954	1.66051
CKMT2	16.4101	9.89239	1.65886
Gm37013	51.854	31.2589	1.65886
SUOX	11.9869	7.22931	1.6581
CPE	289.497	175.018	1.6541
SEC61A1	14.4451	8.73642	1.65344
NIPA2	32.2427	19.5244	1.65141
RASGRF2	37.9767	23.0045	1.65083
LCP1	9.58358	5.81522	1.64802
HIF1A	56.8106	34.4772	1.64778
XPOT	44.5493	27.0372	1.6477
AGL	16.0768	9.76844	1.64579
SYNPR	24.7913	15.0692	1.64516
ZNHIT6	14.4324	8.77732	1.64429
ENSMPUG00000010151	8.77757	5.34483	1.64225
EXD2	13.1409	8.00269	1.64206
Tmem198b	9.68903	5.90162	1.64176
SURF4	12.1011	7.37592	1.64063
XPO1	17.4618	10.6456	1.64029
SS18	30.7611	18.7589	1.63982
Ifi27	18.2039	11.132	1.63527
RGN	11.3664	6.95248	1.63487
USP24	15.0551	9.21068	1.63452
KDELR2	17.689	10.8233	1.63434
TFCP2	8.52716	5.21864	1.63398
THY1	118.651	72.7881	1.63009
CERS1	69.193	42.4632	1.62948
PLOD3	8.54539	5.24503	1.62924
MBIP	8.77342	5.3913	1.62733
PGD	40.3394	24.8108	1.62588
VAMP5	18.2877	11.2539	1.625
DUSP26	17.0615	10.5205	1.62174
TARBP1	8.97806	5.53943	1.62076
POLR3B	9.82789	6.06422	1.62064
LAS1L	25.3882	15.6844	1.61869
EEF1A1P5	333.295	206.133	1.6169
TMEM62	12.8152	7.92797	1.61645
STX10	9.33641	5.78115	1.61497
ALG8	10.2469	6.34824	1.61413
ADORA2B	12.1546	7.5391	1.61221
MBD4	9.00026	5.58382	1.61185
CFL2	34.1513	21.2077	1.61032
CLIC4	27.9617	17.3673	1.61002
GPN3	102.961	63.9734	1.60944
ELF2	10.3002	6.40588	1.60793
ANO10	11.3099	7.04498	1.60539
ENSMPUG00000019809	10.6235	6.6224	1.60417
SLC25A1	23.5834	14.7013	1.60417
SPOCK3	13.7405	8.57488	1.60241
CYBA	33.4404	20.8772	1.60176
GNAI3	31.5711	19.7563	1.59802
PEF1	51.8227	32.4313	1.59792
NUMB	10.6916	6.69813	1.5962
TPMT	9.11562	5.71252	1.59572
ETNK2	24.8034	15.5522	1.59485
COLEC12	9.66776	6.0624	1.59471
USO1	31.0728	19.5146	1.59228
GPR37L1	59.7054	37.5119	1.59164
MAP4K4	37.6047	23.6269	1.59161
PTPRZ1	36.6463	23.0374	1.59073
ZDHHC24	10.6134	6.67485	1.59006
SERPINI1	128.013	80.5182	1.58986
ENSMPUG00000010826	13.1206	8.27064	1.5864
TMEM126B	9.73761	6.13851	1.58631
LRRCC1	12.9187	8.15059	1.585
SLC5A11	8.56663	5.40575	1.58473
HUWE1	16.1694	10.2133	1.58318
HADH	19.7634	12.4861	1.58283
HIBADH	35.735	22.581	1.58252
F13A1	9.86846	6.23625	1.58243
APOA1BP	65.8031	41.6604	1.57951
DPH2	11.1246	7.04696	1.57864
SLC9A8	11.6893	7.40811	1.5779
TYROBP	23.0357	14.6042	1.57734
CYP51A1	78.6402	49.8779	1.57666
TIA1	8.81907	5.60665	1.57297
STK38	9.21849	5.86485	1.57182
IBTK	10.5999	6.7439	1.57178
SND1	28.115	17.8959	1.57103
P4HA1	28.1952	17.95	1.57076
TJP1	28.9097	18.405	1.57075
PHYHIPL	24.2546	15.456	1.56927
FAM65B	14.2983	9.12365	1.56717
SPG7	53.3728	34.0681	1.56665
DIRC2	10.986	7.03656	1.56128
LRRC16A	16.0647	10.2971	1.56012
ENOSF1	28.2259	18.096	1.55979
Fxyd6	13.2099	8.47664	1.55839
ACSS3	7.96789	5.1129	1.55839
IKBKAP	18.9708	12.1766	1.55797
PANK2	13.4238	8.61866	1.55752
HAT1	8.76769	5.63731	1.5553
CD47	16.7839	10.7947	1.55482
SLC4A4	51.0661	32.8507	1.55449
CEP95	8.93634	5.7501	1.55412
PIP5K1B	31.6784	20.3847	1.55403
PFKL	24.03	15.4658	1.55376
LNPEP	8.96583	5.77207	1.55331
CNTRL	8.18595	5.27298	1.55243
ZNF277	13.6532	8.79476	1.55242
COCH	14.9696	9.64447	1.55215
RB1CC1	34.7624	22.4361	1.5494
TKT	76.4468	49.3571	1.54885
PNCK	8.49298	5.48722	1.54777
MAGEF1	12.4634	8.05328	1.54762
PARP1	31.2064	20.1941	1.54532
SNX17	18.7695	12.1477	1.54511
KIAA1147	27.2411	17.6345	1.54476
GAR1	17.0893	11.0628	1.54476
CD81	166.425	107.76	1.5444
CPNE6	13.8849	8.99197	1.54415
AMZ2	53.8179	34.8993	1.54209
AMPD2	28.1352	18.2605	1.54076
TAF1B	24.3497	15.8042	1.54071
SOX9	8.61259	5.59291	1.53991
FBF1	9.71071	6.32295	1.53579
HPCA	49.0199	31.9193	1.53574
TPRG1L	31.2299	20.336	1.5357
PPHLN1	15.2522	9.93321	1.53547
ENSMPUG00000003073	10.7333	6.99484	1.53446
CCSER2	14.5727	9.49719	1.53442
PFN2	208.553	135.968	1.53384
PDDC1	27.5099	17.9368	1.53371
SPCS2	20.446	13.3358	1.53317
DUSP22	9.2068	6.0097	1.53199
CCDC90B	37.7587	24.6587	1.53125
SMARCA1	31.005	20.2481	1.53125
SMPD2	10.1741	6.64986	1.52997
USP54	14.1798	9.27906	1.52815
RNF123	25.7627	16.8689	1.52723
MFGE8	68.5349	44.9166	1.52583
RAB5A	14.7391	9.66157	1.52554
PTGDS	2213.95	1451.49	1.5253
TRAPPC6B	42.4969	27.8656	1.52507
SNX4	16.392	10.7512	1.52467
ANXA5	40.8149	26.7785	1.52417
TM9SF3	67.2538	44.2222	1.52081
ACAA2	27.8045	18.3083	1.51868
ARMC10	19.5176	12.8687	1.51667
TAZ	14.209	9.36852	1.51667
CAPN2	27.7259	18.3167	1.51369
CDK4	33.4061	22.07	1.51364
TEK	7.78938	5.15102	1.5122
TAOK1	18.4329	12.1958	1.51141
ATG16L2	9.18802	6.07966	1.51127
C20orf194	14.7216	9.74416	1.51082
PHTF1	16.2247	10.7416	1.51045
SLC20A2	19.3431	12.8119	1.50978
PTDSS1	30.0975	19.9476	1.50883
SSB	26.1025	17.3167	1.50736
ENSMPUG00000015115	30.068	19.9636	1.50614
SLC38A7	8.56165	5.68464	1.5061
EXTL1	14.3494	9.53123	1.50552
MED13	9.78166	6.50196	1.50442
AHCY	17.288	11.4952	1.50393
ENSMPUG00000005736	21.6166	14.3777	1.50348
ITM2B	328.795	219.11	1.50059
PLA2G6	12.6482	8.43214	1.5
PTPRK	17.6946	11.818	1.49726
RAB9A	7.56599	5.05506	1.49671
PLP1	770.13	514.67	1.49636
GMPPA	8.51289	5.69473	1.49487
HEPACAM	22.0214	14.7318	1.49482
BAG2	9.85244	6.59116	1.4948
PAX6	12.9401	8.67026	1.49247
KIAA0430	38.6922	25.9392	1.49165
SLC13A3	17.911	12.0093	1.49142
CD151	39.357	26.3975	1.49094
MBOAT7	22.6735	15.2193	1.48979
THYN1	48.4756	32.5538	1.48909
Ptgr2	21.0676	14.1557	1.48827
CHD9	8.43895	5.68019	1.48568
PNPLA7	10.5513	7.1031	1.48545
GKAP1	15.5701	10.4821	1.4854
ACBD5	13.3468	8.99145	1.48438
RABGAP1L	9.9712	6.72567	1.48256
Snrpb2	7.68633	5.18576	1.4822
HSPA13	13.0565	8.80908	1.48217
PPM1K	15.7126	10.6052	1.48159
CEP104	25.5515	17.2866	1.47811
MTPAP	8.99516	6.08753	1.47764
TTC32	10.3968	7.03782	1.47728
PDE1A	20.7835	14.0753	1.47659
RMDN1	12.2605	8.3068	1.47595
MPHOSPH10	8.67774	5.87941	1.47595
SQLE	31.201	21.1576	1.47469
FBXL5	28.8549	19.5927	1.47274
EPS15L1	11.6236	7.89711	1.47187
USP20	17.6129	11.9675	1.47172
BAD	21.3468	14.5066	1.47153
IRF2	17.8016	12.0999	1.47122
TCP11L1	40.4934	27.5283	1.47097
FAM208A	9.40761	6.39597	1.47086
GNPTG	78.9137	53.6555	1.47075
ACER2	22.3343	15.1883	1.47049
ASAP1	20.7263	14.127	1.46714
ERP44	25.1592	17.1662	1.46563
RHOU	11.4186	7.79896	1.46411
TLE1	16.3468	11.1677	1.46376
POLR1E	20.2914	13.8628	1.46373
FAM3A	20.5298	14.0374	1.4625
ZKSCAN8	7.74004	5.2936	1.46215
MAGEF1	9.97075	6.82064	1.46185
MPDU1	27.1396	18.5819	1.46054
TMEM219	13.106	8.9758	1.46015
TEX2	16.5355	11.3259	1.45997
BIRC6	8.59007	5.88414	1.45987
TMEM214	8.29764	5.68412	1.4598
ADD1	86.6721	59.3969	1.4592
MAST3	49.6603	34.0328	1.45919
BCAP31	25.905	17.7652	1.45819
NEO1	12.7064	8.71529	1.45794
RPS6KA5	12.321	8.4625	1.45595
BBS2	36.1973	24.8619	1.45594
MACF1	23.7311	16.3083	1.45515
ZKSCAN1	12.2597	8.42671	1.45486
C5orf15	7.4345	5.11889	1.45237
BLOC1S2	7.95442	5.47889	1.45183
GPR37	11.721	8.07665	1.45122
CRIM1	10.8498	7.48568	1.44941
SLC44A1	18.5225	12.7845	1.44882
VPS8	25.6442	17.7036	1.44853
PUS3	8.89672	6.14529	1.44773
TMEM59	21.3758	14.766	1.44763
TXNRD1	23.1554	15.9966	1.44752
KCNH7	9.55497	6.60113	1.44747
MGAT4B	11.2926	7.80757	1.44637
SUCO	7.71783	5.33764	1.44593
USP10	11.3259	7.83659	1.44526
CETN2	67.9571	47.0378	1.44473
FUBP1	38.8571	26.9303	1.44287
GLIPR2	11.7306	8.13221	1.44249
TMEM87B	9.1462	6.34403	1.4417
MAG	38.1216	26.4756	1.43988
ANXA11	45.1688	31.3796	1.43943
CRYAB	66.8999	46.5634	1.43675
PPAP2B	95.6549	66.6122	1.436
GPR107	22.3114	15.5514	1.43469
CPNE4	26.2648	18.3097	1.43448
USP1	8.28391	5.77994	1.43322
KIN	11.11	7.75618	1.43241
PRRC2C	11.5993	8.11398	1.42954
ZMYM2	22.2492	15.5756	1.42847
EMC1	16.6171	11.6576	1.42542
MYO18A	25.8053	18.133	1.42311
GLTP	17.3838	12.226	1.42188
HCLS1	8.36559	5.88348	1.42188
ENSMPUG00000017066	15.8479	11.1514	1.42116
TSTA3	8.90105	6.26339	1.42112
HPCAL1	10.3676	7.29542	1.42111
PLEKHO1	10.7451	7.56807	1.41979
ITGAV	17.9106	12.6151	1.41977
ENSMPUG00000009379	12.9635	9.13217	1.41954
CP	7.20452	5.08113	1.4179
KIAA0247	8.20451	5.78697	1.41776
ATP1A2	514.02	362.61	1.41756
NELFB	19.3118	13.6241	1.41747
SLC35F6	12.3066	8.68289	1.41734
UBR4	10.964	7.73966	1.4166
MAP1B	19.1918	13.5506	1.41631
ZBTB4	8.08965	5.71192	1.41628
RPS14	121.328	85.7418	1.41504
NT5C2	46.5374	32.8922	1.41484
KLHDC2	69.2155	48.9246	1.41474
PSME4	8.62409	6.10749	1.41205
ORC4	21.9671	15.5684	1.41101
UBL4A	35.8254	25.3981	1.41056
MRPL38	27.1436	19.2545	1.40973
MCEE	12.2098	8.66111	1.40973
DUSP11	22.873	16.2464	1.40788
HGSNAT	10.0642	7.14987	1.4076
ROBO2	10.0916	7.17372	1.40675
CNP	98.3794	69.9557	1.40631
SHISA5	34.8789	24.8089	1.4059
FSTL1	12.002	8.53775	1.40576
FAM178A	7.02979	5.00124	1.40561
REXO2	26.3261	18.7325	1.40537
COG2	12.2658	8.73278	1.40457
NMD3	7.27911	5.18935	1.4027
ATL1	101.785	72.5657	1.40266
ATL3	12.7925	9.12922	1.40127
LHPP	7.20719	5.15168	1.399
DPP3	16.1637	11.5553	1.39881
CHST15	7.79171	5.5712	1.39857
RALYL	8.70661	6.2271	1.39818
TIMP3	7.63539	5.46346	1.39754
SGCB	39.5959	28.3356	1.39739
URI1	26.1188	18.6937	1.3972
PACSIN2	16.1862	11.5852	1.39715
NADK2	52.8983	37.878	1.39655
NUMA1	8.21925	5.8923	1.39491
ENSMPUG00000018292	15.1648	10.8736	1.39464
MYH9	24.2559	17.4071	1.39345
FGFR2	19.961	14.331	1.39286
PID1	15.6155	11.216	1.39226
DAAM2	20.273	14.5801	1.39045
SDR39U1	7.42523	5.3435	1.38958
STK16	27.4428	19.7495	1.38954
SLC35A5	30.5666	21.9979	1.38952
DIABLO	38.7434	27.8878	1.38926
DNAJB5	9.26454	6.67298	1.38837
SMG5	25.5166	18.3869	1.38776
ENDOV	10.8947	7.85106	1.38768
MECP2	8.46338	6.09933	1.38759
POLDIP3	8.70884	6.27863	1.38706
ZDHHC14	10.9443	7.89291	1.3866
PHC1	11.1272	8.02638	1.38633
AP1S1	95.686	69.0767	1.38521
SEMA4C	15.4359	11.1449	1.38501
TRRAP	7.86192	5.67869	1.38446
TRIM9	17.4971	12.6471	1.38349
CCDC136	20.0423	14.5009	1.38214
SMCHD1	7.97036	5.77065	1.38119
HSD17B10	50.8854	36.8592	1.38053
GMPPB	11.713	8.48579	1.3803
OSGIN2	7.2945	5.28471	1.3803
TTC7B	50.42	36.5505	1.37946
TSPAN5	63.1905	45.8392	1.37853
AARSD1	26.7547	19.4212	1.3776
C8orf33	11.4963	8.34686	1.37732
SV2C	16.9553	12.3127	1.37705
GART	11.7517	8.53721	1.37653
DHCR24	18.292	13.305	1.37482
CLCC1	13.2818	9.66141	1.37472
ENSMPUG00000014496	11.7876	8.57606	1.37448
U2SURP	45.4542	33.0939	1.37349
TRAPPC8	14.0046	10.1973	1.37336
ANP32B	7.10851	5.18738	1.37035
PTP4A1	56.8	41.4657	1.3698
FNBP1	32.0328	23.3901	1.3695
ENSMPUG00000001502	7.16232	5.23096	1.36922
ALDH6A1	39.1533	28.6283	1.36764
TIPIN	14.5555	10.644	1.36749
MTMR6	18.7267	13.714	1.36551
RMDN3	12.858	9.41794	1.36526
ARPC5L	27.6776	20.2736	1.3652
MPPED1	12.4453	9.12601	1.36371
PNPLA6	33.3218	24.4422	1.36329
GLUL	1046.64	768.486	1.36195
EFEMP2	12.747	9.36927	1.36051
CDH24	7.27455	5.34709	1.36047
FAM115A	34.8558	25.6217	1.3604
FADS1	68.518	50.378	1.36008
GOLIM4	35.3996	26.0331	1.35979
SH3BP5L	18.8279	13.8581	1.35863
C16orf58	7.66904	5.65043	1.35725
JAM2	68.6641	50.5978	1.35706
HSP90B1	96.3206	70.9879	1.35686
AASDH	7.45865	5.49814	1.35658
SYN3	7.68083	5.66372	1.35615
FEZ1	84.9616	62.6503	1.35613
CCPG1	14.3267	10.5726	1.35507
XRCC1	8.90892	6.57524	1.35492
MTERFD2	7.89278	5.8285	1.35417
CNTN2	24.2786	17.9369	1.35356
SNRNP48	12.7582	9.42845	1.35316
WDR45B	8.51787	6.29747	1.35259
KIAA0408	21.2589	15.7278	1.35168
ENSMPUG00000010969	14.1105	10.4393	1.35166
ATP5S	17.4666	12.924	1.35149
RCOR1	9.05376	6.7001	1.35129
SLC9A6	15.3892	11.3905	1.35106
WSB2	220.227	163.108	1.35019
PRPSAP1	10.0995	7.48399	1.34948
Fbxw17	9.38161	6.96246	1.34745
PHIP	8.53382	6.33598	1.34688
EXOC6	7.35921	5.46596	1.34637
STMN3	45.3285	33.6824	1.34576
PSMF1	43.9839	32.6912	1.34543
CANT1	13.94	10.361	1.34543
NT5DC3	12.3423	9.18044	1.34442
CPSF6	22.2645	16.5709	1.3436
Nup188	8.37739	6.23651	1.34328
ZCCHC9	17.5758	13.0999	1.34167
LRRC40	18.7406	13.9755	1.34096
TMEM128	36.2134	27.0335	1.33957
CCDC41	7.89966	5.89743	1.33951
PNPT1	13.0112	9.71409	1.33941
CD302	11.5438	8.61894	1.33935
SLC6A13	16.0801	12.0095	1.33895
FLT1	15.6713	11.7063	1.3387
HAUS2	27.1991	20.3245	1.33824
SLC35C2	14.8997	11.1403	1.33746
TMEM38A	11.8573	8.8759	1.3359
EMB	9.00272	6.74042	1.33563
CSPG5	24.7534	18.5411	1.33505
HINT3	62.9148	47.1355	1.33476
TTC21B	7.83251	5.86901	1.33455
SPATA7	16.377	12.2861	1.33297
TAGLN	51.6935	38.7927	1.33256
STXBP5	30.0153	22.5367	1.33184
WDFY3	16.603	12.4665	1.33181
ZFC3H1	13.7355	10.3134	1.33181
GNB2	78.4333	58.9049	1.33152
CABP1	150.152	112.79	1.33125
CCDC22	7.70441	5.78757	1.3312
DDX52	11.2077	8.41979	1.33112
SLC6A20	18.2531	13.7145	1.33094
PQBP1	28.8047	21.6473	1.33064
EIF2AK1	17.5553	13.1935	1.3306
TAF13	7.30887	5.50284	1.3282
PIK3C2A	12.8422	9.671	1.32791
GRIN2A	6.83706	5.15051	1.32745
Gatc	18.221	13.73	1.32709
EIF2A	12.1249	9.13649	1.32709
USP34	12.0206	9.06363	1.32624
MYO1E	8.21385	6.1946	1.32597
CLCN4	37.2972	28.1334	1.32573
PDIA3	106.721	80.5088	1.32559
SMYD5	13.6727	10.329	1.32372
SNX5	17.9211	13.5437	1.3232
RAB8A	6.71452	5.081	1.3215
STAT2	22.1055	16.729	1.32139
CSTF3	7.90011	5.98053	1.32097
ESYT1	7.96371	6.03068	1.32053
KCTD6	7.18131	5.43908	1.32032
NDRG2	202.474	153.361	1.32024
FMR1	10.0582	7.61959	1.32004
TSTD2	8.14734	6.17455	1.3195
PPA2	27.3474	20.7307	1.31917
CMTM6	8.37441	6.34981	1.31884
RHOF	24.6554	18.6998	1.31849
PRKCA	28.9473	21.9773	1.31714
ERMN	6.93066	5.26298	1.31687
PTPRB	6.93697	5.26857	1.31667
FHL2	17.917	13.608	1.31665
APOA1	74.8489	56.9989	1.31316
TCTN3	10.5402	8.03061	1.3125
RBM4B	7.03291	5.36186	1.31166
ABTB1	8.74239	6.66551	1.31159
IRF9	10.8237	8.25662	1.31091
AFAP1L2	6.9171	5.27657	1.31091
BCL2L1	22.2269	16.9563	1.31084
PKDCC	21.7041	16.5591	1.3107
UBE2R2	23.1176	17.651	1.3097
DHRS7	45.9659	35.1065	1.30933
TSPYL1	6.85561	5.23717	1.30903
ACAT2	17.5136	13.3851	1.30844
NIPAL2	12.2667	9.37537	1.3084
CHCHD6	10.6275	8.12251	1.3084
GAS7	10.9238	8.35224	1.30789
GNG11	13.7687	10.5308	1.30747
MAPRE2	37.0756	28.3857	1.30614
PGRMC2	11.2853	8.65215	1.30434
CA10	18.9874	14.5578	1.30428
DHX40	7.65734	5.87093	1.30428
TMX1	7.67041	5.88344	1.30373
ZFYVE21	33.0648	25.386	1.30248
CFLAR	6.86011	5.26746	1.30236
COQ6	19.4202	14.9119	1.30233
RNF130	33.2092	25.5087	1.30188
PCM1	24.9289	19.1488	1.30185
LPCAT1	9.22957	7.09166	1.30147
SRRM2	10.5191	8.08303	1.30138
RNF146	10.1889	7.83757	1.3
CAMKK1	49.5953	38.1519	1.29994
GM2A	31.6493	24.3547	1.29951
CCND2	55.0599	42.4197	1.29798
ENSMPUG00000007753	9.36836	7.21853	1.29782
SLC25A33	7.21577	5.56202	1.29733
ENSMPUG00000005496	27.6881	21.3515	1.29677
ENSMPUG00000001311	10.4027	8.02492	1.2963
SEPT7	111.448	85.9765	1.29626
SCO1	10.5024	8.10284	1.29613
TFB2M	6.67518	5.15184	1.29569
MEGF10	9.56089	7.39074	1.29363
ENSMPUG00000004011	23.6464	18.2864	1.29311
GPR56	18.8086	14.5484	1.29283
EIF1B	33.6255	26.0264	1.29198
TPM2	27.2946	21.1262	1.29198
LMBRD1	38.3177	29.6628	1.29178
ATXN2	19.4324	15.0476	1.29139
GAB2	7.64555	5.92576	1.29022
CEPT1	34.4771	26.7293	1.28986
IRAK1	13.0365	10.1086	1.28965
IPO5	26.4656	20.5225	1.28959
GAPVD1	8.95672	6.94735	1.28923
GAS6	31.2811	24.2672	1.28903
TMEM100	24.6789	19.1542	1.28843
RCN2	22.0949	17.1631	1.28735
CHCHD4	13.7297	10.6724	1.28646
CPNE5	9.91349	7.70601	1.28646
ACSL4	15.5148	12.0613	1.28633
XAB2	12.4729	9.70211	1.28559
NAT10	7.77053	6.04957	1.28448
RHBDL1	8.6963	6.78298	1.28208
AP2A2	9.48653	7.40465	1.28116
LGALS8	9.53376	7.44393	1.28074
NOC4L	7.21414	5.63741	1.27969
UBXN4	63.2792	49.4587	1.27944
NXF1	27.1593	21.2282	1.2794
ENSMPUG00000003443	16.0071	12.5181	1.27872
Skp1a	262.487	205.306	1.27852
PLXDC1	12.5803	9.84702	1.27757
DNAJB2	63.1529	49.4502	1.2771
PUM1	25.719	20.1537	1.27614
SLC39A9	18.4855	14.5107	1.27392
TMEM241	7.78965	6.12214	1.27237
ADPRHL2	7.33715	5.76651	1.27237
PEG3	32.1332	25.2679	1.2717
NCL-201	112.184	88.2286	1.27151
ANKRD54	10.1588	7.99799	1.27016
MMS19	34.3256	27.0282	1.26999
SLC39A7	19.4768	15.3403	1.26965
ALG11	7.11678	5.60739	1.26918
CTC1	12.4375	9.80501	1.26849
LIMCH1	59.2171	46.6845	1.26845
SDCBP	79.2278	62.4609	1.26844
SFPQ	18.1801	14.3389	1.26789
ACSL3	40.9612	32.3122	1.26767
RYR2	10.4357	8.23653	1.26701
TUBB3	44.5484	35.1685	1.26671
MYCBPAP	8.33727	6.58302	1.26648
KTN1	38.5704	30.4694	1.26587
ARHGEF2	40.1396	31.7145	1.26566
PC	32.051	25.3297	1.26535
SHISA4	94.1698	74.5078	1.26389
CMAS	39.3455	31.1304	1.26389
KLRG1	6.7032	5.30362	1.26389
AZI2	24.9983	19.81	1.2619
NGLY1	6.90554	5.47635	1.26097
GLT1D1	13.1326	10.4157	1.26085
PTPN13	7.69864	6.10972	1.26006
HSPB8	23.3859	18.5675	1.25951
TM7SF2	16.6595	13.2448	1.25782
OXNAD1	12.1359	9.65402	1.25708
ASPHD1	23.1209	18.3968	1.25679
Tmem14c	73.537	58.5335	1.25632
ALG12	10.8165	8.61091	1.25614
PPP1R21	20.5863	16.3945	1.25568
C21orf33	70.2414	55.9826	1.2547
TUBB4A	66.5411	53.0354	1.25466
IFT52	44.8339	35.735	1.25462
Kctd7	8.30204	6.61839	1.25439
SPPL2A	6.88839	5.49175	1.25432
CDH13	20.61	16.4314	1.25431
USP47	24.1063	19.2191	1.25429
DTNA	20.3907	16.2576	1.25422
R3HDM2	29.3634	23.4216	1.25369
SLC30A3	13.9935	11.1637	1.25348
PDPR	13.8433	11.0447	1.25339
GTF3C5	8.5267	6.80331	1.25332
USP33	30.8303	24.6284	1.25182
AKAP9	7.35675	5.87778	1.25162
ESF1	7.89923	6.31333	1.2512
ABCC8	8.70189	6.95957	1.25035
DBNDD1	19.5447	15.6329	1.25023
EHBP1	21.987	17.5871	1.25017
FKBP15	9.76996	7.81559	1.25006
RRAGC	7.964	6.37261	1.24972
ESYT2	18.1016	14.491	1.24916
TMOD3	12.1227	9.70577	1.24902
ATG4D	28.7996	23.0588	1.24896
MPDZ	19.5358	15.6422	1.24892
ARL15	11.2077	8.97513	1.24876
XPA	28.7648	23.0507	1.24789
PLBD2	21.4655	17.2036	1.24773
MTMR14	9.08572	7.28239	1.24763
ENSMPUG00000015716	9.61095	7.70365	1.24758
PDLIM1	7.71883	6.18862	1.24726
TCTN2	7.79442	6.24922	1.24726
SORBS2	23.3814	18.7477	1.24716
GTPBP10	7.71396	6.18811	1.24658
LIN7A	6.73841	5.4071	1.24622
RSU1	36.5642	29.3461	1.24596
SGCE	24.5396	19.7007	1.24562
GOLGA7	27.1196	21.7781	1.24527
MESDC2	8.93358	7.17705	1.24474
SYNJ2	19.4906	15.6585	1.24473
C21orf2	15.3192	12.31	1.24445
SLC39A1	11.1557	8.97356	1.24317
SRP72	16.63	13.3901	1.24196
RWDD1	47.3976	38.1646	1.24193
TNR	10.4963	8.45301	1.24172
TMED9	47.7603	38.4676	1.24157
Tex261	9.37375	7.55094	1.2414
ENSMPUG00000012910	10.3712	8.35606	1.24116
CERK	41.6458	33.5578	1.24102
APOC1	13.6423	11.0024	1.23993
DNAJC16	18.9844	15.3177	1.23937
WDR41	20.1368	16.2501	1.23918
SPOCK3	7.7976	6.29469	1.23876
C2ORF49	21.2086	17.1264	1.23836
IARS2	23.7218	19.1634	1.23787
MFSD10	38.3476	30.9877	1.23751
TFDP2	6.54232	5.28947	1.23686
CTNND1	15.4255	12.4745	1.23657
IFT122	7.81953	6.3237	1.23654
TXNDC16	14.2984	11.5635	1.23651
PDCD10	42.1257	34.0816	1.23603
PPM1M	10.6088	8.59048	1.23495
PCSK2	31.404	25.4518	1.23386
ALDH3A2	40.8458	33.1088	1.23368
POR	22.6243	18.3595	1.23229
ZZEF1	6.39923	5.19472	1.23187
GHITM	196.916	160.061	1.23026
Golga2	21.3623	17.3665	1.23008
BABAM1	56.2778	45.7643	1.22973
ALCAM	19.6566	15.9852	1.22968
COMMD1	9.54564	7.76914	1.22866
HHATL	10.4022	8.46774	1.22846
TMEM63A	7.0547	5.74545	1.22787
CST3	688.696	561.038	1.22754
ANAPC5	6.22623	5.07236	1.22748
CWF19L2	7.26096	5.91549	1.22745
CHD8	10.8088	8.80632	1.22739
EXT2	15.9352	12.9901	1.22672
MATN2	13.3198	10.8606	1.22643
NEBL	7.49181	6.11199	1.22576
PCGF5	14.601	11.9123	1.22571
C2CD2	7.52408	6.13914	1.22559
ILK	21.6842	17.7072	1.2246
CDKL2	10.7712	8.79697	1.22442
PLCB3	6.56213	5.36294	1.22361
ACLY	44.7679	36.5991	1.2232
RALGAPA1	17.6874	14.4698	1.22237
BBS4	14.2878	11.6935	1.22185
DPF2	7.34451	6.01196	1.22165
DYNC1H1	47.7016	39.0758	1.22075
SMURF2	9.08736	7.44418	1.22073
FIG4	6.61716	5.42158	1.22052
TLK1	17.2536	14.1392	1.22027
L1CAM	18.3768	15.064	1.21992
PCNXL4	7.51708	6.16281	1.21975
LPHN2	6.54157	5.36551	1.21919
SDAD1	17.401	14.2756	1.21894
PLIN3	10.0433	8.24247	1.21848
BHLHE40	9.42872	7.73958	1.21825
ZCRB1	30.3254	24.9025	1.21776
BYSL	12.2127	10.0309	1.21751
ATP1B3	91.8602	75.484	1.21695
MRP63	21.4339	17.614	1.21686
NDUFAF5	15.1655	12.465	1.21664
DLG2	62.0087	50.9763	1.21642
MKLN1	17.1877	14.1307	1.21634
NDFIP1	84.8066	69.735	1.21613
MAPRE1	49.2398	40.5073	1.21558
LIMA1	7.34216	6.04697	1.21419
RRN3	9.61189	7.91808	1.21392
ABCB1	12.7323	10.4936	1.21334
MOB2	22.3755	18.4413	1.21334
PLD2	12.0716	9.95058	1.21316
ERMARD	11.6624	9.61389	1.21308
ENSMPUG00000006749	7.24425	5.97224	1.21299
CRABP2	25.4722	21.0053	1.21265
CAAP1	14.7903	12.2078	1.21154
RANBP2	7.64381	6.31029	1.21132
SLC13A4	81.8196	67.5649	1.21098
DENND1A	10.3784	8.57393	1.21046
BSG	253.161	209.299	1.20957
CTSA	39.0758	32.3082	1.20947
PRDX4	21.7805	18.0118	1.20924
TNPO1	20.8702	17.2677	1.20863
CLIP1	17.6919	14.6473	1.20785
PTGES3	26.3629	21.8382	1.20719
RIOK3	11.9223	9.87777	1.20698
VPS37A	8.65975	7.17572	1.20681
EIF4H	138.459	114.78	1.2063
PGM1	46.8414	38.8422	1.20594
ASB8	21.688	18.0088	1.2043
TP53BP2	8.1486	6.76713	1.20414
ATP6AP1	75.4215	62.6535	1.20379
WDR37	14.7476	12.2558	1.20332
EMD	33.5725	27.9012	1.20326
TAPBP	15.2171	12.6506	1.20288
TWF1	9.09345	7.56285	1.20238
HSPE1	12.8597	10.6965	1.20224
ARAP1	9.04034	7.52167	1.20191
DEK	31.9435	26.5812	1.20173
HDHD2	65.9697	54.8998	1.20164
C7orf49	6.56875	5.46673	1.20159
DCUN1D2	16.0767	13.3808	1.20148
MGEA5	33.1514	27.593	1.20144
TUBA4A	114.596	95.4572	1.2005
PRKCG	17.638	14.693	1.20044
FAM118B	12.3515	10.3096	1.19806
CCDC53	6.02763	5.03187	1.19789
FRMD4A	6.08914	5.08345	1.19783
MAP2K4	13.7403	11.4711	1.19782
CCDC91	19.9159	16.6385	1.19698
RERE	9.60013	8.02393	1.19644
CHTOP	6.86101	5.74213	1.19486
STAT3	13.5923	11.3823	1.19415
SCAMP4	16.3908	13.7279	1.19397
CCDC149	27.6802	23.189	1.19368
IDE	14.913	12.4988	1.19316
MCF2L2	11.2654	9.44717	1.19246
SLC23A2	35.3217	29.6225	1.19239
CERS2	24.7944	20.7938	1.19239
TMEM131	11.7079	9.82016	1.19223
DDIT4	6.48159	5.43908	1.19167
SLC29A1	11.1042	9.31999	1.19144
TFRC	52.2746	43.8793	1.19133
IGF2R	11.0203	9.25064	1.1913
RBL2	13.8535	11.6313	1.19105
NDUFAF6	14.1823	11.9101	1.19077
MPHOSPH6	9.92587	8.34006	1.19014
ANKS3	7.94132	6.6784	1.18911
MORF4L2	13.0446	10.9718	1.18892
YWHAQ	193.311	162.776	1.18759
TRIM24	6.27575	5.28532	1.18739
CDC7	7.58126	6.38762	1.18687
TMBIM6	78.4504	66.099	1.18686
UBE2E1	28.8909	24.3445	1.18675
ST7L	11.828	9.97248	1.18607
SORL1	36.4436	30.7317	1.18586
NEK1	7.60213	6.41188	1.18563
CD37	8.29712	7.00239	1.1849
DDX55	11.6549	9.84005	1.18443
SLC25A18	44.6158	37.6787	1.18411
LRIG1	22.4801	18.9867	1.184
ME1	26.139	22.1117	1.18213
SEPP1	23.4799	19.8623	1.18213
MTMR1	27.8699	23.5908	1.18139
UBTD1	8.49072	7.18935	1.18101
KIAA0195	16.2269	13.7438	1.18067
NF1	14.0723	11.9236	1.1802
CUL5	13.1723	11.1613	1.18018
SFI1	7.57451	6.41978	1.17987
TAF15	13.5887	11.52	1.17957
BMPR2	8.29687	7.03489	1.17939
SENP6	18.776	15.9235	1.17914
ASF1A	13.0223	11.0581	1.17762
CHMP2B	7.2598	6.16672	1.17725
SNX9	8.05134	6.84006	1.17709
COL18A1	7.23493	6.1472	1.17695
SNX25	20.8239	17.6949	1.17683
MED12	6.69953	5.69594	1.17619
MFSD6	6.40059	5.4446	1.17559
MAP2K2	58.4044	49.6821	1.17556
KIAA1429	9.13232	7.78137	1.17361
MON1A	6.5949	5.62242	1.17296
FAM177A1	46.6452	39.7973	1.17207
MAGEH1	7.87321	6.71791	1.17197
EIF5B	20.1272	17.1802	1.17153
HMGCR	42.9976	36.7146	1.17113
STRAP	88.3586	75.4518	1.17106
ASRGL1	11.7963	10.074	1.17096
NADK	23.6542	20.2022	1.17087
FZD3	6.26977	5.35512	1.1708
SMC6	7.68666	6.56572	1.17073
MED23	9.65789	8.25336	1.17018
ACTN4	90.4651	77.3131	1.17011
MEN1	6.24406	5.33823	1.16969
DMD	6.80007	5.81379	1.16964
KIAA1715	14.12	12.0817	1.16871
DHX8	13.78	11.7908	1.16871
NIN	10.2719	8.79006	1.16858
SRP14	307.502	263.27	1.16801
AARS2	6.37178	5.45559	1.16793
NRG3	9.30509	7.96737	1.1679
HID1	28.7138	24.6026	1.1671
CREBL2	6.85712	5.87554	1.16706
KLHDC9	8.68898	7.44768	1.16667
TUBGCP4	19.782	16.961	1.16632
HDAC5	44.413	38.0928	1.16592
ZC3H11A	32.1523	27.5879	1.16545
PGAM1	415.176	356.275	1.16532
EIF4ENIF1	17.814	15.2878	1.16525
KIRREL3	11.2415	9.64843	1.16512
LRP1	28.2837	24.2846	1.16468
ENSMPUG00000004840	38.1805	32.7846	1.16459
ZNF513	7.30451	6.27335	1.16437
PIN4	6.94156	5.96163	1.16437
RBM6	13.0857	11.2413	1.16407
SMAP2	29.7988	25.602	1.16392
C9orf72	20.754	17.8371	1.16353
PIM2	6.86581	5.90307	1.16309
DERA	13.4809	11.5937	1.16278
GUCD1	7.34774	6.3204	1.16254
JMJD1C	6.26297	5.38903	1.16217
CDK5RAP3	6.01453	5.1802	1.16106
JAKMIP3	8.32893	7.17363	1.16105
WDYHV1	9.79698	8.44046	1.16072
MAGEH1	6.94695	5.98505	1.16072
SPG11	11.1019	9.572	1.15983
OXLD1	8.43664	7.27418	1.15981
RAB31	6.72361	5.79719	1.15981
NIF3L1	13.1686	11.3588	1.15933
RPL22L1	51.7727	44.6769	1.15883
TXNL1	71.7451	61.9257	1.15857
MPP6	20.3727	17.5952	1.15786
LMBRD2	19.6104	16.94	1.15764
CNKSR2	39.4243	34.057	1.1576
TOE1	10.4272	9.0096	1.15734
ANKIB1	16.8252	14.5442	1.15684
MTPN	11.5741	10.0099	1.15626
HMGCS1	144.899	125.382	1.15566
CPSF4	10.6908	9.25285	1.1554
FBXO25	29.0119	25.1144	1.15519
TDRKH	11.1242	9.63351	1.15474
MARCH7	15.5762	13.4924	1.15445
CAPNS1	36.9195	31.9943	1.15394
ENSMPUG00000012037	12.4203	10.7709	1.15314
TPM4	12.3557	10.715	1.15312
THOC7	39.1493	33.9536	1.15302
PPM1L	13.6886	11.8727	1.15295
AP4M1	6.2022	5.37958	1.15292
ITGA7	15.4876	13.4339	1.15287
CDH11	7.2311	6.27382	1.15258
MED21	6.39507	5.5487	1.15254
DOCK10	8.13832	7.06512	1.1519
USP9X	20.2569	17.589	1.15168
GNB1	167.632	145.689	1.15062
DNAL1	30.8213	26.8045	1.14986
EXOC5	24.7177	21.5087	1.1492
IPO8	13.1533	11.4554	1.14821
ASPSCR1	49.4201	43.0441	1.14813
FAM63B	10.0656	8.77663	1.14686
PPP2CB	24.4498	21.3348	1.14601
ACVR1	7.55878	6.59887	1.14547
ATP2A2	148.73	129.927	1.14472
SCRG1	19.7602	17.263	1.14466
DPP10	11.294	9.86673	1.14466
Ercc5	6.4573	5.64225	1.14445
CASC4	43.017	37.6019	1.14401
PDCD6IP	34.3142	30.0067	1.14355
CALCOCO2	54.9338	48.0391	1.14352
PALM	24.5984	21.5186	1.14312
USP12	12.3593	10.8123	1.14308
ASB1	10.0069	8.75728	1.1427
0610009D07Rik	8.39037	7.3454	1.14226
EXOC6B	13.57	11.8836	1.14191
SMURF1	9.12226	7.99487	1.14101
CAB39L	7.32333	6.41979	1.14074
SCRN3	10.9674	9.61488	1.14067
NET1	18.901	16.5739	1.14041
TMEM64	7.12508	6.24813	1.14035
LMAN1	8.42283	7.38932	1.13987
ITCH	24.8296	21.7875	1.13963
NAE1	19.2585	16.905	1.13922
USP21	10.9587	9.62104	1.13903
DOPEY1	7.78252	6.8331	1.13894
GABRA2	35.8975	31.5203	1.13887
PKN1	18.3207	16.0919	1.1385
PDIA4	11.3799	9.99912	1.13809
TBC1D22A	9.89181	8.69608	1.1375
PTK2	49.5651	43.5813	1.1373
MYO1B	8.47116	7.45102	1.13691
LIFR	7.50175	6.59849	1.13689
ABI1	36.5215	32.1261	1.13682
IMPDH1	13.0728	11.503	1.13647
DHX57	7.64532	6.72761	1.13641
C2orf43	11.5404	10.1591	1.13597
TYW5	11.93	10.5021	1.13597
COL19A1	5.7785	5.08746	1.13583
PITPNC1	22.9155	20.1787	1.13563
PIH1D1	55.3024	48.7098	1.13534
TMED8	10.8392	9.55618	1.13426
PRPF3	9.88064	8.72231	1.1328
SYT11	15.2985	13.5118	1.13224
ADD3	35.3404	31.2155	1.13214
CNTNAP1	43.1999	38.1585	1.13212
ENSMPUG00000010920	13.5728	11.9893	1.13207
CXXC5	7.78766	6.88051	1.13184
NIT1	13.1861	11.6584	1.13104
NKAP	6.89167	6.09424	1.13085
FTSJ1	8.62615	7.62875	1.13074
EIF4G2	134.539	118.988	1.13069
RAPGEF5	49.4111	43.7078	1.13049
CD53	9.51175	8.41865	1.12984
RPUSD4	9.05376	8.01873	1.12908
EPT1	20.9306	18.5394	1.12898
PPAPDC1B	10.3055	9.12816	1.12898
BLVRA	52.4438	46.4582	1.12884
PNN	21.9007	19.4073	1.12847
GANAB	36.1404	32.0265	1.12846
Cln3	8.52057	7.55133	1.12835
SGIP1	15.618	13.8428	1.12824
PLXNB2	7.49491	6.64448	1.12799
DNAJC13	9.87689	8.75941	1.12757
GGNBP2	20.4263	18.1187	1.12736
CEP44	7.1947	6.3825	1.12725
GALNT2	8.59395	7.62657	1.12684
MTMR2	17.3242	15.3761	1.1267
GOLGA4	6.34283	5.631	1.12641
PCBP1	14.3877	12.7776	1.12601
FAM120B	9.14756	8.13397	1.12461
TPRKB	26.9846	23.9956	1.12457
AMOTL1	7.90008	7.02638	1.12435
SUZ12	11.3439	10.0995	1.12321
LSM14A	34.5936	30.8167	1.12256
ENSMPUG00000006951	68.1087	60.6784	1.12245
DDHD1	14.7139	13.1096	1.12238
OXR1	45.4637	40.5112	1.12225
VPS4B	19.1324	17.0486	1.12223
SCN3B	57.1619	50.9398	1.12215
RBX1	52.6368	46.9138	1.12199
CUL4B	11.0711	9.87316	1.12133
ATP13A1	10.2564	9.15017	1.1209
MLH1	10.94	9.76156	1.12073
GCDH	8.06358	7.196	1.12056
MED31	25.0862	22.393	1.12027
PPIL2	15.0407	13.4358	1.11945
HSD17B4	25.3653	22.6654	1.11912
FAM92A1	24.8552	22.2226	1.11846
R3HCC1	7.62615	6.81875	1.11841
NCKAP1	84.2751	75.3584	1.11832
CCDC28B	27.1196	24.2647	1.11766
Nomo1	36.5726	32.7457	1.11687
SLCO3A1	6.93054	6.20701	1.11657
CACNB2	15.7807	14.137	1.11627
C9orf78	25.0264	22.421	1.1162
MIA3	18.5726	16.6412	1.11606
FOCAD	16.8061	15.0642	1.11563
HMCES	21.9563	19.6807	1.11563
MCCC1	7.34693	6.58653	1.11545
LSG1	7.33289	6.57541	1.1152
KCTD10	5.97987	5.36216	1.1152
STK39	12.3106	11.0407	1.11501
MRPS10	7.90611	7.09236	1.11474
ENSMPUG00000004834	40.7809	36.5883	1.11459
HPS3	6.33104	5.68113	1.1144
HECTD1	22.3976	20.1024	1.11417
UBE2V1	9.80038	8.80198	1.11343
PRPF40A	17.4432	15.6684	1.11327
MUT	7.99732	7.18599	1.1129
TMCC1	8.68282	7.8021	1.11288
PSAT1	45.8123	41.1658	1.11287
NRN1	13.032	11.7156	1.11236
WASF2	6.10907	5.49202	1.11235
RILPL1	24.7701	22.2685	1.11234
FKBP3	111.582	100.353	1.1119
TBL3	14.8087	13.319	1.11184
EMC2	20.0256	18.0208	1.11125
KSR1	8.88075	7.99187	1.11122
ATL2	30.3406	27.3073	1.11108
ADCY8	7.18887	6.4735	1.11051
FNDC3A	7.09885	6.39402	1.11023
DDX26B	5.62204	5.0641	1.11018
XRCC6	7.21971	6.5036	1.11011
MPHOSPH8	6.55258	5.90451	1.10976
NELFE	13.4545	12.1267	1.1095
PPP4R1	6.08166	5.48199	1.10939
PLD3	104.938	94.5928	1.10937
FAM78B	10.1397	9.1409	1.10927
ANKFY1	18.6372	16.8029	1.10916
CTTN	30.0155	27.0735	1.10867
ATP13A3	7.19138	6.48724	1.10854
BNIP2	8.85988	7.99386	1.10834
WWP2	11.496	10.3731	1.10825
RBCK1	16.3472	14.7589	1.10761
QKI	95.2022	85.9893	1.10714
TMEM30A	120.29	108.684	1.10678
SYNRG	10.9117	9.8642	1.1062
ATIC	18.4084	16.6424	1.10612
SEC63	14.6625	13.2559	1.10612
ARID1A	6.00653	5.4304	1.1061
ACADVL	27.9775	25.3027	1.10571
ABI2	18.1039	16.3744	1.10562
Aldh2	148.266	134.17	1.10506
SCYL1	13.7643	12.4591	1.10475
SPNS1	26.4979	23.9861	1.10472
CIRH1A	10.3385	9.36382	1.10409
PICK1	7.46174	6.7594	1.10391
AP5S1	5.80059	5.25461	1.10391
AGK	42.0499	38.1083	1.10343
HPCAL4	61.0274	55.3147	1.10328
ABHD4	6.02955	5.46574	1.10315
MED13L	12.1314	10.9978	1.10307
LYSMD2	14.9105	13.5178	1.10303
FUT8	7.7889	7.06199	1.10293
PDE4DIP	30.2311	27.4172	1.10263
ARL6IP4	24.1681	21.9192	1.1026
KDM6A	7.5511	6.84858	1.10258
EPB41	6.36804	5.77615	1.10247
WDR35	5.53365	5.01962	1.1024
FBXL16	41.7086	37.85	1.10194
ENSMPUG00000015314	18.6987	16.9751	1.10153
SON	14.3991	13.0817	1.10071
KIAA1107	6.00278	5.45413	1.10059
ENSMPUG00000001217	10.6699	9.6958	1.10047
ENSMPUG00000005735	27.3061	24.8294	1.09975
PDCD4	28.4099	25.8416	1.09939
ABLIM3	10.4204	9.48524	1.09859
C6orf136	18.8923	17.2044	1.09811
NKIRAS2	9.04839	8.24048	1.09804
LRRC41	21.3879	19.4877	1.09751
HAGHL	14.1711	12.9154	1.09722
ZDHHC21	10.2973	9.38602	1.09708
ARHGAP23	18.1769	16.5704	1.09695
BRD9	50.4306	45.9754	1.0969
SACM1L	19.2416	17.5439	1.09677
PICALM	54.3355	49.5561	1.09644
PTCD3	14.3782	13.1135	1.09644
GLO1	18.1633	16.5686	1.09625
DRAP1	83.8717	76.5733	1.09531
WBP11	9.3457	8.53822	1.09457
EPB41L2	20.7219	18.96	1.09293
FRMD5	13.0695	11.9586	1.09289
GEMIN5	5.96039	5.45425	1.0928
ZC3H7B	15.5972	14.281	1.09217
MAPKAP1	11.0664	10.1383	1.09154
ENSMPUG00000008041	14.1785	12.9907	1.09144
RPS9	269.874	247.288	1.09133
IL34	15.2285	13.9559	1.09119
FLOT1	53.2039	48.7591	1.09116
MBP	317.563	291.034	1.09115
YIPF5	27.4189	25.1314	1.09102
C19orf26	8.77469	8.04352	1.0909
FAM114A2	5.70872	5.23303	1.0909
SLC25A38	7.04428	6.45738	1.09089
TTLL7	42.1032	38.6014	1.09072
HNRNPK	157.883	144.783	1.09049
SLC4A3	16.8394	15.4452	1.09027
DAPK3	14.8279	13.6034	1.09001
ACOX1	8.73331	8.01543	1.08956
MFSD2A	27.7791	25.5027	1.08926
SIK3	13.4567	12.3551	1.08916
SLAIN2	7.09019	6.51014	1.0891
SLC25A20	20.3497	18.6917	1.0887
TNKS2	30.9674	28.4506	1.08846
CCNG1	19.4439	17.8654	1.08835
CTTNBP2	8.84862	8.13157	1.08818
UBAP1	7.24429	6.65851	1.08798
PDE8A	8.19962	7.54249	1.08712
BCCIP	15.0016	13.8044	1.08673
PACSIN3	9.57753	8.8139	1.08664
TAMM41	5.60745	5.16037	1.08664
BRD2	31.0258	28.5573	1.08644
RTCA	38.1389	35.1136	1.08616
RTN4	120.941	111.397	1.08567
MAP3K5	13.9833	12.8884	1.08495
SLAIN1	20.7776	19.151	1.08493
SH2D3C	6.5907	6.07588	1.08473
CRY1	9.61704	8.86582	1.08473
TUBB2B	94.3118	86.9516	1.08465
SLC25A39	7.30462	6.73488	1.0846
SLC2A13	15.4235	14.2273	1.08408
SYNCRIP	22.0378	20.3426	1.08334
GSS	21.0735	19.4524	1.08334
DDX50	13.1975	12.1823	1.08334
SH2B1	10.0813	9.30582	1.08334
ITGB1BP1	7.66598	7.07627	1.08334
ARPP19	35.142	32.4616	1.08257
SDC2	46.6569	43.1011	1.0825
ELOVL1	23.582	21.7917	1.08216
KCNV1	8.4254	7.78589	1.08214
DHRS3	5.73791	5.30238	1.08214
UBE2B	24.807	22.9272	1.08199
SAMD12	13.7196	12.6836	1.08167
RRAS	8.84687	8.18323	1.0811
GALT	14.6263	13.5339	1.08072
CXXC11	20.211	18.7112	1.08015
Ndufa9	61.7759	57.1965	1.08007
EEF2	152.464	141.316	1.07889
LOC101674691	7.55578	7.00475	1.07867
ENSMPUG00000004393	18.321	16.9896	1.07837
KIAA1033	10.9011	10.1141	1.07781
RAD1	17.7792	16.5017	1.07742
RPA1	29.8895	27.7427	1.07738
UHMK1	17.3481	16.113	1.07665
EFR3B	18.7981	17.4668	1.07622
MTA2	15.1279	14.0613	1.07586
ABHD10	14.3235	13.319	1.07542
ENSMPUG00000000856	16.6802	15.5136	1.07519
COMT	41.9541	39.0232	1.07511
DPY19L1	14.9991	13.9559	1.07475
COG7	18.2041	16.9471	1.07417
NFE2L2	23.8483	22.2056	1.07398
RPN1	69.5457	64.7704	1.07373
REEP3	8.59965	8.01069	1.07352
RNF220	27.2159	25.3594	1.07321
PPP1R12A	19.3925	18.0756	1.07286
NDRG4	169.065	157.601	1.07274
LYRM1	8.54592	7.96715	1.07265
GLT8D1	11.7962	10.9979	1.07258
NCAPD3	5.72544	5.34175	1.07183
MORF4L2	13.7497	12.8314	1.07156
G6PC3	5.92297	5.52743	1.07156
WWP1	15.9167	14.8593	1.07116
CCDC50	10.5475	9.84738	1.07109
TSPYL4	19.6691	18.3655	1.07098
ATG10	6.98989	6.52692	1.07093
CLIP4	13.7773	12.8678	1.07068
MED6	9.78791	9.14383	1.07044
PAF1	10.8379	10.1279	1.0701
PMVK	23.3178	21.7914	1.07004
UBTD2	6.02472	5.63137	1.06985
METTL14	12.4038	11.5957	1.06969
GADD45A	8.58693	8.03105	1.06922
WDR6	12.0146	11.2395	1.06896
MYCBP2	13.7261	12.8415	1.06888
INTS1	17.5116	16.3841	1.06882
PRKRIP1	12.3578	11.5734	1.06777
RNF13	49.5852	46.4473	1.06756
TMEM17	16.3548	15.3198	1.06756
CLCN7	20.9795	19.6694	1.06661
VCPKMT	16.0877	15.0858	1.06641
MIER1	13.3251	12.4953	1.06641
CDC42SE2	9.8885	9.27443	1.06621
RCE1	12.1958	11.4408	1.06599
MKL2	12.483	11.7132	1.06572
DNM2	16.3643	15.3575	1.06556
ZZZ3	5.90572	5.54582	1.0649
CYLD	14.7386	13.8443	1.0646
RITA1	10.5554	9.91738	1.06433
CIB1	5.39014	5.06435	1.06433
MAP4K5	19.6388	18.4614	1.06378
LHX2	13.0202	12.2435	1.06344
SPHK2	7.08023	6.65819	1.06339
CACNA2D3	30.0704	28.2926	1.06284
LLGL1	9.28497	8.73978	1.06238
Ccz1	12.2243	11.5076	1.06228
CLOCK	8.47111	7.97461	1.06226
TP53BP1	15.2758	14.3818	1.06216
JPH4	17.8416	16.7996	1.06202
ARHGEF11	17.9764	16.9278	1.06194
IDH2	27.4885	25.8949	1.06154
TLN2	9.27208	8.73538	1.06144
CPD	19.7682	18.6335	1.06089
SOAT1	6.47016	6.10171	1.06038
FAM20B	11.0177	10.3906	1.06035
APBB2	14.099	13.3051	1.05967
OMG	13.9441	13.1688	1.05887
TRAP1	35.5478	33.5796	1.05861
TNNT2	6.96522	6.5825	1.05814
ABCF1	39.9791	37.7902	1.05792
CSNK1D	7.11747	6.72921	1.0577
LRCH3	7.66033	7.24352	1.05754
TXLNA	13.9667	13.209	1.05736
ZC3H7A	10.7752	10.1909	1.05734
NOVA1	11.6653	11.0355	1.05707
NF2	21.6571	20.4891	1.057
TMEM87A	22.8655	21.6372	1.05677
LSS	19.9347	18.8642	1.05675
RPN2	66.5329	62.9619	1.05672
PXK	14.7539	13.9623	1.0567
SDCCAG3	5.88375	5.57106	1.05613
CNOT10	8.37197	7.92761	1.05605
FBXO6	12.8416	12.1638	1.05572
LEMD2	7.47119	7.0782	1.05552
UBE2E3	44.8024	42.471	1.05489
PAQR8	5.52498	5.23781	1.05483
DVL2	5.82221	5.52057	1.05464
IP6K1	21.5661	20.4584	1.05414
C10orf107	19.6884	18.6782	1.05409
ETV1	20.6875	19.6299	1.05388
AGPS	9.46229	8.9795	1.05377
TENC1	13.1942	12.5236	1.05355
Tpm3-rs7	18.1619	17.2404	1.05345
DR1	9.9941	9.48889	1.05324
YWHAB	111.362	105.829	1.05228
IPO4	5.84916	5.56094	1.05183
TRPM7	5.33138	5.06881	1.0518
KDM3B	10.3247	9.81695	1.05173
HP1BP3	28.3112	26.9237	1.05153
CCBL1	11.6209	11.0521	1.05147
TOMM70A	47.8542	45.5497	1.05059
RPS10	395.037	376.28	1.04985
SLC35A1	9.98032	9.50722	1.04976
PARN	7.05871	6.72489	1.04964
COMMD2	23.6891	22.5722	1.04948
SMARCA2	52.9825	50.488	1.04941
ARFGEF2	10.1919	9.72164	1.04837
FCHSD2	6.89362	6.57608	1.04829
POLR2A	10.086	9.62623	1.04776
OGFOD3	6.70974	6.40987	1.04678
DIP2B	14.5949	13.9442	1.04666
PPIP5K2	8.0302	7.67436	1.04637
ACTR2	124.559	119.058	1.0462
SAMD4B	13.356	12.767	1.04613
TFB1M	7.03017	6.72113	1.04598
POP7	5.78091	5.5268	1.04598
TBC1D23	11.4362	10.9348	1.04585
HEBP1	15.458	14.783	1.04567
SRPK1	5.49491	5.25643	1.04537
PAK3	11.3182	10.828	1.04527
SLC30A5	9.96244	9.53446	1.04489
FAM63A	8.41716	8.05651	1.04477
TCAIM	13.4883	12.9159	1.04432
SH3KBP1	7.2314	6.92453	1.04432
DCAF5	7.08959	6.78944	1.04421
UAP1L1	5.21981	5.00048	1.04386
KIFC3	14.6465	14.0376	1.04337
GNPDA1	21.9828	21.074	1.04312
SLC25A19	11.8178	11.3299	1.04306
SLC39A12	6.30035	6.04038	1.04304
YIF1A	13.3426	12.796	1.04271
RPH3A	50.4429	48.3831	1.04257
SRRT	23.8279	22.8698	1.04189
ZNHIT1	22.6301	21.7299	1.04143
UGGT1	11.1175	10.6762	1.04133
ENPP4	11.9418	11.471	1.04104
UBA3	61.5672	59.1658	1.04059
MPP7	5.7659	5.54372	1.04008
PLEKHA5	5.76936	5.54846	1.03981
MAPKBP1	6.77684	6.51784	1.03974
HTT	11.0635	10.6449	1.03932
UGP2	61.9593	59.626	1.03913
MYBPHL	5.3941	5.19255	1.03882
AKR7A2	9.74587	9.38561	1.03838
PIGB	6.20355	5.97423	1.03838
TPP1	19.8838	19.1518	1.03822
NOB1	6.11788	5.89279	1.0382
RASA1	27.3038	26.3049	1.03798
MON2	6.85076	6.60081	1.03787
ANAPC7	12.3277	11.8815	1.03755
MEGF8	7.01361	6.75995	1.03752
PIP4K2A	7.49012	7.21935	1.03751
B3GAT3	45.1036	43.4739	1.03749
EPDR1	8.16171	7.87512	1.03639
ODC1	6.67796	6.44347	1.03639
NANS	18.1042	17.4703	1.03628
SPATS2L	12.2266	11.8007	1.0361
ZBTB40	5.35629	5.17028	1.03598
CHKA	24.1076	23.2728	1.03587
FBXO11	34.076	32.8999	1.03575
ARHGEF3	5.52215	5.33306	1.03546
ELP2	11.4976	11.1132	1.03459
DNAJA4	69.9784	67.6713	1.03409
RBKS	6.62434	6.40594	1.03409
HMG20B	6.1242	5.92229	1.03409
ARNT2	61.6363	59.6226	1.03377
WDR54	10.3485	10.0148	1.03332
KIAA1598	25.2465	24.438	1.03309
FANCG	7.39383	7.1572	1.03306
UNC80	13.26	12.8367	1.03297
AKAP11	9.49558	9.20137	1.03197
FUNDC1	28.7397	27.8509	1.03191
NFE2L1	23.3066	22.5871	1.03186
MRPL50	24.5169	23.7646	1.03166
FAM214A	6.71209	6.50778	1.0314
TRAPPC1	20.1408	19.5288	1.03134
RMND5B	5.67367	5.50227	1.03115
ZNF638	12.4053	12.0342	1.03083
ELMO2	32.2346	31.2798	1.03052
LANCL2	8.99405	8.73228	1.02998
GPATCH1	5.42135	5.26428	1.02984
KLHL22	10.0317	9.74435	1.02949
ENSMPUG00000011596	26.1674	25.4381	1.02867
GPBP1L1	12.9685	12.6145	1.02806
FMN2	7.33962	7.14332	1.02748
SF1	34.467	33.5476	1.02741
BTBD10	35.3008	34.3632	1.02729
ACADM	59.8602	58.273	1.02724
ENSMPUG00000001384	24.1845	23.5644	1.02632
CSNK2A2	23.2306	22.6367	1.02624
ISYNA1	14.0599	13.7007	1.02622
COX18	7.01628	6.8386	1.02598
IVNS1ABP	29.7013	28.9614	1.02555
GCN1L1	7.74231	7.54981	1.0255
TPP2	17.572	17.1424	1.02506
POGK	5.59552	5.46244	1.02436
DOK4	5.69639	5.56186	1.02419
CERS4	13.016	12.7124	1.02388
FBXO7	12.3425	12.0583	1.02357
WHSC1	13.5163	13.2116	1.02306
GNS	22.2864	21.7948	1.02256
NCOA5	6.04653	5.91462	1.0223
MYO5A	65.8671	64.4331	1.02225
NCOA1	9.90602	9.69081	1.02221
GNAZ	9.87404	9.66172	1.02198
C1orf50	20.3777	19.9416	1.02187
CPEB4	18.3539	17.9635	1.02173
PTK7	6.69786	6.55575	1.02168
TRA2A	10.0218	9.81002	1.02159
STIP1	62.3141	61.0146	1.0213
PIP5K1A	16.0497	15.7187	1.02106
LGMN	8.1547	7.99166	1.0204
RBM26	13.6963	13.4225	1.0204
CLYBL	6.17236	6.05143	1.01998
HECTD4	5.52144	5.41444	1.01976
TINF2	6.10141	5.98529	1.0194
ZNF385A	13.8397	13.5774	1.01931
GNE	8.72557	8.56177	1.01913
AP1M1	7.25132	7.11562	1.01907
SCCPDH	40.2265	39.4999	1.0184
DPP6	25.3738	24.9177	1.01831
EXOC2	20.5304	20.1636	1.01819
NUP214	6.27084	6.15892	1.01817
SEC11A	27.7363	27.2449	1.01804
SETD5	9.87222	9.69977	1.01778
SCFD1	9.61255	9.44528	1.01771
CDK16	105.852	104.019	1.01762
PDXDC1	27.2423	26.7783	1.01733
BAI3	15.2899	15.0297	1.01731
CLTC	146.328	143.858	1.01717
MCMBP	15.4637	15.2031	1.01714
DNAJC3	18.3428	18.0396	1.01681
RNPC3	29.9615	29.4713	1.01663
OSBPL5	6.56795	6.46197	1.0164
SF3B3	24.8933	24.4991	1.01609
ALDH18A1	8.94893	8.80979	1.01579
TRAF1	12.0427	11.8574	1.01563
CNTFR	41.5902	40.9562	1.01548
PHF1	11.146	10.9767	1.01543
LAMTOR3	31.9264	31.4586	1.01487
ANAPC16	25.0591	24.6929	1.01483
ATP2B1	99.4733	98.0217	1.01481
ERMP1	16.6573	16.4184	1.01455
H3F3B	28.7552	28.351	1.01426
NRAS	15.6197	15.4005	1.01423
CAB39	34.9824	34.5097	1.0137
ALDOC	918.668	906.258	1.01369
TWSG1	17.0732	16.8493	1.01329
PHKG2	35.0477	34.5964	1.01304
TM2D1	27.828	27.493	1.01218
CCNC	5.56511	5.49847	1.01212
LPIN1	9.53746	9.42493	1.01194
FOSL2	8.48554	8.38612	1.01185
NAA15	13.0446	12.8934	1.01172
DOPEY2	7.88003	7.78906	1.01168
PIK3CA	10.9398	10.8142	1.01161
ENSMPUG00000001437	18.1135	17.9144	1.01111
ANAPC2	15.1141	14.948	1.01111
ABCG1	13.3954	13.2528	1.01076
SMC3	11.4785	11.3612	1.01033
PEBP1	655.848	649.201	1.01024
MYT1L	10.1776	10.0769	1.01
ENSMPUG00000010427	30.1494	29.8555	1.00984
AK1	68.6738	68.0078	1.00979
SPNS2	9.65626	9.56387	1.00966
ACTR6	13.8846	13.7589	1.00913
FAN1	17.1199	16.9652	1.00912
PHF23	12.2757	12.1678	1.00887
BAK1	6.9688	6.90804	1.00879
SC5D	20.2196	20.0495	1.00848
RAB18	36.2954	36.0049	1.00807
CPSF2	13.8868	13.7778	1.00791
BRI3BP	12.1572	12.0617	1.00791
AP1S2	7.15154	7.09602	1.00782
RBM25	34.7564	34.4955	1.00756
FAM96B	32.1434	31.9101	1.00731
CTPS1	8.96445	8.89956	1.00729
POLD4	18.5583	18.4263	1.00716
XPNPEP1	7.87371	7.81814	1.00711
SRGAP2	10.197	10.1251	1.0071
CYFIP2	46.3873	46.0657	1.00698
SLC31A1	10.5826	10.515	1.00643
PACS2	17.8636	17.7498	1.00641
EXOC7	37.0869	36.8647	1.00603
Taf1	16.0989	16.0031	1.00599
BCKDHB	17.1974	17.0972	1.00587
NTRK3	6.1883	6.15304	1.00573
GLG1	37.1713	36.9696	1.00546
CADM2	44.1017	43.8702	1.00528
NUDCD1	5.29046	5.26314	1.00519
MYRF	9.33595	9.29033	1.00491
IFRD1	14.5286	14.462	1.00461
SLC7A3	7.03705	7.00545	1.00451
GOLGB1	7.06895	7.03755	1.00446
LAMB1	11.9957	11.9451	1.00423
SET	111.023	110.591	1.00391
SDHC	50.508	50.3196	1.00374
SPINT2	19.7663	19.696	1.00357
PCID2	22.6462	22.5734	1.00322
MEGF9	12.7092	12.6689	1.00318
LGI2	8.52193	8.49619	1.00303
UPF3A	37.1884	37.08	1.00292
MIEN1	68.0721	67.8741	1.00292
RALGPS2	5.59238	5.57637	1.00287
SEPHS1	14.8371	14.8016	1.0024
ADAM15	18.5479	18.5122	1.00193
ZDHHC8	5.17301	5.16364	1.00181
ABHD16A	33.8397	33.7806	1.00175
CACNB3	52.2733	52.205	1.00131
PSMB10	19.7204	19.6963	1.00122
SRRM4	5.56676	5.56119	1.001
SLC25A40	8.68091	8.67417	1.00078
CREBBP	5.68269	5.67856	1.00073
ABCB8	13.5756	13.5677	1.00058
KMT2E	10.8336	10.8287	1.00045
COLGALT2	7.09832	7.09541	1.00041
ARL14EP	10.9492	10.9492	1
SFXN4	9.47801	9.47799	1
PLCG1	33.4913	33.4997	-1.00025
IPPK	13.0467	13.0535	-1.00052
CDH6	7.06461	7.06874	-1.00058
UBR2	8.1483	8.15517	-1.00084
NAA10	16.3429	16.3567	-1.00084
HADHA	74.9495	75.0402	-1.00121
RPL23	55.6247	55.7344	-1.00197
EPRS	28.506	28.567	-1.00214
CEP68	6.42966	6.44377	-1.0022
DHX32	9.93383	9.95889	-1.00252
LRRC28	10.9813	11.0174	-1.00328
SLC6A11	9.34106	9.37228	-1.00334
NADSYN1	5.16689	5.18488	-1.00348
CCNK	5.54077	5.56105	-1.00366
KIAA1432	9.89439	9.93708	-1.00431
ARFRP1	7.51065	7.54556	-1.00465
TRAF7	6.69732	6.72969	-1.00483
DGKA	10.9073	10.9635	-1.00516
CHD5	23.0733	23.1984	-1.00542
SH3GLB2	47.7964	48.0589	-1.00549
ATG2A	7.93076	7.9747	-1.00554
RAB21	31.4723	31.6488	-1.00561
PRPF4B	17.3563	17.4588	-1.00591
ARPC5	42.2359	42.4894	-1.006
ACO1	12.1697	12.2449	-1.00618
NDUFAF1	7.36954	7.41562	-1.00625
DFFA	14.2074	14.2968	-1.00629
ASCC3	5.24235	5.27569	-1.00636
GBF1	11.8651	11.9431	-1.00658
WDSUB1	6.55658	6.6002	-1.00665
ADCY3	9.77514	9.84153	-1.00679
HIPK1	15.5289	15.6347	-1.00682
IMMP1L	10.6538	10.7282	-1.00699
Gpr89	18.0142	18.1447	-1.00725
UBE3B	22.2042	22.3734	-1.00762
SRSF9	21.5098	21.6765	-1.00775
GTF2F2	12.8912	12.9951	-1.00806
NEFM	25.0122	25.2149	-1.00811
TMEM245	8.80326	8.87479	-1.00813
HSPD1	107.814	108.7	-1.00821
CELF2	42.3185	42.668	-1.00826
LXN	9.13799	9.2183	-1.00879
COMMD7	13.6657	13.7913	-1.00919
PDPK1	11.6414	11.7557	-1.00981
HNRNPA3	112.899	114.032	-1.01004
MFSD8	8.71931	8.8108	-1.01049
DPAGT1	5.2794	5.33571	-1.01067
ENSMPUG00000004519	10.251	10.3636	-1.01099
RPP25L	7.45526	7.53717	-1.01099
SSPN	5.03154	5.08682	-1.01099
FASN	23.0677	23.3218	-1.01101
TOM1L2	78.2754	79.1574	-1.01127
Eif3c	82.9218	83.8786	-1.01154
FAM45A	13.6814	13.8393	-1.01154
CACYBP	93.5801	94.6851	-1.01181
RABGGTA	10.2645	10.3877	-1.01201
ANKRD40	21.975	22.2476	-1.0124
ATXN10	64.2734	65.0938	-1.01276
ENSMPUG00000010307	14.402	14.5886	-1.01295
DDAH1	9.90108	10.0294	-1.01296
TTL	28.1676	28.5423	-1.0133
CRBN	35.9876	36.4675	-1.01334
Dhrs4	11.1676	11.3179	-1.01346
ZDHHC4	9.98993	10.1282	-1.01384
SEC13	10.212	10.3547	-1.01397
FAM160B1	10.1823	10.3286	-1.01437
HEY1	5.99585	6.08324	-1.01457
PCNX	5.83818	5.92378	-1.01466
CCNH	12.0245	12.2026	-1.01481
MED10	24.9137	25.2834	-1.01484
MRPS27	21.9317	22.2585	-1.0149
TTC37	13.1391	13.3387	-1.01519
PPP6C	16.3871	16.638	-1.01531
SEPT9	7.64624	7.76355	-1.01534
MLLT10	8.69849	8.83285	-1.01545
AP3S2	16.971	17.2358	-1.0156
CCDC127	18.952	19.2596	-1.01623
USP19	23.1501	23.5313	-1.01646
ZC2HC1A	11.6527	11.8457	-1.01656
MIB1	16.867	17.1472	-1.01661
COPS2	22.381	22.7635	-1.01709
VOPP1	8.29326	8.43645	-1.01727
KIAA1279	5.56988	5.66605	-1.01727
ENSMPUG00000008086	18.9351	19.262	-1.01727
ZEB2	16.9201	17.2152	-1.01744
PRTFDC1	7.49487	7.62663	-1.01758
CISD2	13.298	13.5346	-1.0178
ARID4A	8.55065	8.70431	-1.01797
NRXN1	20.4346	20.8026	-1.01801
TTBK2	8.44159	8.59794	-1.01852
Eef1e1	6.92524	7.05381	-1.01857
MBD1	20.4397	20.8276	-1.01898
LMO4	111.67	113.858	-1.01959
TBC1D5	8.96206	9.13931	-1.01978
PANK3	14.261	14.5453	-1.01993
POP5	18.6918	19.0663	-1.02004
PIAS3	9.7075	9.90231	-1.02007
GFOD2	6.99494	7.13561	-1.02011
DONSON	16.4406	16.7734	-1.02024
NCAM1	29.6051	30.2105	-1.02045
UBXN7	6.75992	6.89878	-1.02054
TBRG1	17.0639	17.4144	-1.02054
MED8	8.6794	8.85769	-1.02054
SULF2	10.4001	10.6184	-1.02099
TOX4	13.2689	13.5475	-1.021
SSSCA1	5.08239	5.19153	-1.02147
EIF4G3	52.9108	54.0513	-1.02155
YLPM1	6.78539	6.93299	-1.02175
ALDH9A1	33.099	33.8337	-1.0222
JUP	8.73524	8.92944	-1.02223
EML3	6.92116	7.077	-1.02252
TIAL1	23.439	23.9685	-1.02259
WHSC1L1	11.2496	11.5072	-1.0229
CTDSPL	8.04384	8.22864	-1.02297
LANCL1	53.5897	54.8236	-1.02303
PREX1	15.7204	16.0844	-1.02316
SPIRE2	15.18	15.5319	-1.02318
TTYH1	18.8999	19.353	-1.02397
AGGF1	7.4537	7.63792	-1.02471
SRPRB	34.6496	35.516	-1.02501
METTL9	7.73996	7.9335	-1.02501
MYH10	59.5927	61.0933	-1.02518
TXNRD2	13.3813	13.72	-1.02531
POMP	118.392	121.396	-1.02537
Atad3a	12.8695	13.1995	-1.02564
TMEM218	28.1072	28.8407	-1.0261
ADIPOR1	11.2644	11.5697	-1.02711
BCAN	32.0181	32.8878	-1.02716
TBC1D7	27.8275	28.588	-1.02733
KIAA1841	8.11635	8.34111	-1.02769
BAZ1B	10.4802	10.7704	-1.02769
PKD2	10.6045	10.9061	-1.02844
SLC25A37	8.99017	9.24701	-1.02857
EIF4G1	34.079	35.0633	-1.02888
ST6GALNAC6	17.704	18.2162	-1.02893
HDAC3	42.4339	43.6742	-1.02923
OSBP	7.11007	7.32381	-1.03006
EMC7	77.9448	80.3631	-1.03103
ZNF777	5.38957	5.55878	-1.03139
KIAA1468	14.5915	15.0503	-1.03145
CAST	34.3779	35.4652	-1.03163
SYNGAP1	19.232	19.842	-1.03171
ACTR10	42.6323	43.9847	-1.03172
PCF11	5.76056	5.94393	-1.03183
IRAK1BP1	11.5161	11.8915	-1.03259
CD164	16.8631	17.4151	-1.03273
ACTN2	16.4434	16.9819	-1.03275
VARS	12.7607	13.1894	-1.0336
PSAP	883.565	913.66	-1.03406
MED15	14.4523	14.9446	-1.03406
MPRIP	43.4044	44.8864	-1.03414
HBP1	14.9722	15.4871	-1.03439
LRSAM1	5.94212	6.14804	-1.03466
Rdh11	19.6999	20.3842	-1.03474
POLE3	11.9869	12.4069	-1.03504
RBM39	38.8187	40.1938	-1.03542
LUC7L	25.6069	26.5162	-1.03551
GTF3A	23.4301	24.2639	-1.03559
SRR	6.26854	6.49486	-1.0361
PANX1	5.01092	5.19183	-1.0361
UBA5	28.8055	29.8574	-1.03652
CTNND2	36.3603	37.695	-1.03671
IGF1R	8.61949	8.94024	-1.03721
PDIA6	53.7089	55.7467	-1.03794
ISCU	86.6835	89.9956	-1.03821
DHX36	16.5405	17.1739	-1.03829
MRPL54	6.17507	6.41255	-1.03846
MICAL3	5.87596	6.10194	-1.03846
ZNF483	7.93462	8.24179	-1.03871
MKRN1	32.3694	33.6256	-1.03881
SLC6A8	25.4641	26.4538	-1.03887
APOD	333.989	346.977	-1.03889
SENP5	5.57988	5.79816	-1.03912
PRPF39	7.75042	8.05433	-1.03921
TM9SF4	11.9685	12.4423	-1.03959
NCDN	66.0143	68.6454	-1.03986
GLRX	7.44708	7.75008	-1.04069
BCAP29	17.0538	17.7504	-1.04085
FAR1	16.7458	17.445	-1.04176
PRKAG1	37.2048	38.7603	-1.04181
TMEM175	8.96968	9.34766	-1.04214
GYS1	9.15124	9.54001	-1.04248
NCAPH2	25.0253	26.0938	-1.0427
SEMA4F	6.78289	7.0735	-1.04284
OSTF1	43.3837	45.245	-1.0429
KAT2A	10.8512	11.3267	-1.04381
ENSMPUG00000001285	17.2641	18.0209	-1.04384
SEC23IP	9.8158	10.2462	-1.04385
LARS2	10.732	11.2058	-1.04415
FAM69A	16.2145	16.932	-1.04425
FSCN1	22.9134	23.9288	-1.04431
Cpeb1	9.62098	10.0493	-1.04452
[truncated: 4,231 more rows]
