# Supplementary material for: When the brain goes diving: transcriptome analysis reveals a reduced aerobic energy metabolism and increased stress proteins in the seal brain
Source: BMC Genomics. 2016 Aug 9;17:583. doi: 10.1186/s12864-016-2892-y (PMC4979143; doi:10.1186/s12864-016-2892-y)
Supplement: Additional file 7: Spreadsheet S2. — Gene expression in the mammalian brain. The RPKM values have been calculated for cortices of mouse, pig, dog, cow, sheep, ferret and hooded seal, in the brain of minke whale and the cerebellum of bowhead whale. n.a., not available; n.d., not detected. (XLSX 760 kb) [file 12864_2016_2892_MOESM7_ESM.xlsx]

## Sheet: RPKM
Additional File 7: Spreadsheet S2. Gene expression in the mammalian brain. The RPKM values have been calculated for cortices of mouse, pig, dog, cow, sheep, ferret and hooded seal, in the brain of minke whale and the cerebellum of bowhead whale. n.a., not available; n.d., not detected.
	Mouse	Pig	Dog	Cow	Sheep	Minke whale	Bowhead whale	Ferret	Seal
	cortex	cortex	cortex	cortex	cortex	brain	cerebellum	cortex	cortex
	SRX186042	ERX240895	ERX324009	SRX211675	ERX454974	SRX313597	SRX790347	this study	this study
CLU	244.463	1804.59	945.079	862.605	333.093	807.928	556.136	777.619	3104.57
PTGDS	247.239	n.d.	100.848	779.932	n.d.	184.369	219.299	1451.49	2213.95
S100B	29.5095	523.17	37.607	898.832	369.625	1842.96	1528.45	48.9758	1860.29
GAPDH	747.236	1252.84	615.268	841.847	588.946	1505.81	647.526	3728	1413.17
GDPD2	1.221	1.07	222.712	1.242	0.065	0.06	0.325	277.947	1334.93
GLUL	246.829	833.9	329.198	880.282	n.d.	330.93	347.605	768.486	1046.64
CALM2	372.496	n.d.	789.622	408.283	557.074	590.614	653.134	1805.51	1002.24
SPARCL1	470.708	592.15	893.713	944.281	584.552	550.9	549.096	536.882	938.947
ALDOC	228.969	1008.21	375.105	688.125	264.602	1343.52	878.879	906.258	918.668
PSAP	286.615	719.42	422.858	358.666	116.772	715.819	476.475	913.66	883.565
PLP1	190.31	3092.67	403.42	1857.71	264.394	274.242	690.956	514.67	770.13
TUBA1C	n.d.	n.d.	n.d.	n.d.	n.d.	n.d.	n.d.	411.023	741.694
CST3	n.d.	n.d.	n.d.	n.d.	n.d.	n.d.	n.d.	561.038	688.696
PEBP1	184.097	392.24	623.915	450.081	116.469	794.493	338.966	649.201	655.848
ALDOA	274.603	n.d.	424.607	182.935	84.658	324.11	152.778	688.955	591.405
MDH1	120.719	221.15	572.429	252.739	162.264	278.92	265.045	1055.62	544.42
ATP5B	184.855	594.92	413.619	285.224	121.437	369.902	268.534	1166.96	541.416
CFL1	225.974	149.4	458.653	282.715	152.847	745.885	390.167	656.818	538.598
UCHL1	268.666	212.01	553.209	399.012	203.515	502.056	277.141	759.152	526.91
ATP1A2	70.0765	367.4	151.146	269.964	97.442	240.423	216.468	362.61	514.02
YWHAE	137.09	14.77	398.482	327.79	99.168	534.699	541.422	562.545	485.588
CALM1	279.725	1022.81	786.385	370.723	296.514	207.366	165.825	1802.73	480.64
EIF4A2	54.0455	447.18	412.721	119.074	n.d.	251.805	315.844	820.444	470.09
RPL17	78.604	303.24	274.511	1.15	n.d.	11.037	14.387	537.505	453.843
LDHB	153.062	105.95	312.26	225.774	271.599	426.286	210.7	1127.78	453.4
TPI1	150.871	255.28	363.425	140.426	139.982	305.28	120.495	677.658	435.913
RPLP1	213.734	0	66.623	306.561	142.425	460.577	200.746	765.159	435.509
HSPA8	273.777	n.d.	538.318	760.059	240.046	335.506	507.505	882.404	427.948
PGAM1	105.817	418.51	276.738	171.984	111.232	308.714	156.085	356.275	415.176
RPS10	n.d.	196.51	35.046	238.605	106.569	382.067	183.089	376.28	395.037
CHN1	85.4315	n.d.	692.767	192.067	304.156	38.793	43.035	402.304	383.285
RPS3A	86.9205	0.09	139.292	204.659	1.064	83.972	124.076	448.843	370.225
GPI	n.d.	262.66	174.935	193.372	43.985	375.848	171.65	701.641	365.797
HSP90AA1	79.762	823.07	577.321	550.176	281.887	353.378	321.536	687.731	341.537
CALY	51.072	251.38	120.54	162.818	59.298	77.975	20.375	450.692	338.133
APOD	18.2215	72.18	89.878	763.738	113.585	180.696	415.318	346.977	333.989
SNAP25	412.551	n.d.	1606.8	546.593	553.389	2147.79	1521.1	817.122	333.501
ENSMPUG00000004271	n.d.	n.d.	n.d.	n.d.	n.d.	n.d.	n.d.	206.133	333.295
ITM2B	139.889	350.03	263.9	287.722	126.913	446.944	501.727	219.11	328.795
RPL3	102.007	310.49	120.113	100.227	95.362	314.984	250.174	467.826	328.742
APOE	401.862	312.87	80.865	616.405	n.d.	1201.23	239.128	670.752	327.747
RPLP0	130.113	n.d.	25.818	149.191	75.127	129.861	139.46	402.779	323.448
RPS23	49.409	195.38	118.021	67.888	43.788	71.558	43.788	655.843	321.399
MBP	134.911	2879.56	452.19	3879.62	108.874	483.585	199.461	291.034	317.563
CKB	426.579	552.14	127.337	550.668	5.296	1141.37	421.958	366.437	310.789
SRP14	28.7305	n.d.	46.112	70.827	42.79	276.757	193.035	263.27	307.502
PGK1	73.5555	91.2	197.735	98.658	70.262	242.027	171.479	455.678	304.752
TPT1	140.478	0.16	223.431	0	60.099	0	0	480.413	303.747
YWHAZ	86.346	444.91	175.455	20.656	95.067	71.616	61.077	609.062	300.096
AP2M1	105.625	491.55	357.994	161.504	67.572	232.759	140.318	414.107	300.057
RPL26	187.431	0	0	80.977	116.988	181.551	86.437	1040.08	289.615
CPE	256.624	454.78	834.743	329.368	141.061	336.643	187.616	175.018	289.497
PRDX2	50.8585	296.4	117.514	132.226	59.487	326.961	123.096	471.799	289.364
OGN	0.2255	11.64	4.985	3.576	8.469	8.803	52.269	23.7287	288.027
PLEKHB1	47.2955	156.4	28.389	154.109	15.771	133.385	65.443	61.8833	287.259
ENSMPUG00000000337	86.485	297.46	3.738	210.233	n.d.	401.536	294.582	439.676	285.151
SERINC1	92.2445	243.83	292.753	178.841	152.117	239.793	271.356	514.279	280.827
GFAP	17.967	822.3	196.46	1102.06	346.12	359.52	298.847	106.607	279.193
DBI	40.997	90.92	85.464	78.062	44.165	280.297	261.143	540.945	279.036
PEA15	n.d.	488.25	264.147	103.715	65.428	106.975	72.666	397.68	278.65
SCN1B	174.729	100.87	132.804	64.53	53.647	146.597	45.357	824.064	274.96
TSPAN3	63.6765	179.22	n.d.	66.549	75.675	68.473	79.665	315.054	274.177
SLC1A3	72.402	350.01	319.986	240.609	n.d.	319.13	473.2	70.3416	272.708
KIF5A	182.708	154.85	243.459	151.935	70.706	89.511	79.391	502.669	270.995
RPS8	84.573	538.64	239.164	307.174	266.353	730.969	455.431	651.734	270.322
RPS9	86.6445	217.43	133.837	150.934	43.956	751.939	276.829	247.288	269.874
CAMK2A	247.483	n.d.	293.304	305.543	n.d.	72.094	13.063	314.229	265.043
Skp1a	40.061	n.d.	n.d.	n.d.	n.d.	n.d.	n.d.	205.306	262.487
ATP6V0C	297.779	709.97	160.415	181.757	10.113	209.689	90.635	607.834	261.276
ATP1B1	196.746	437.33	812.268	172.376	172.849	175.214	161.335	724.73	259.736
BSG	100.537	87.89	111.84	147.954	60.854	177.753	43.601	209.299	253.161
GNAS	83.491	325.5	655.234	481.506	n.d.	635.708	393.689	379.557	249.198
ENSMPUG00000007687	n.d.	n.d.	n.d.	n.d.	n.d.	n.d.	n.d.	2266.01	245.644
SOD1	97.1175	306.6	152.001	138.3	0.061	113.74	63.445	508.38	243.143
ENSMPUG00000013832	82.3335	211.22	205.171	5.904	1.09	0.978	1.038	328.377	242.315
B2M	27.8765	41.71	134.213	19.638	181.314	13.839	51.634	38.6859	242.132
UQCRH	177.714	n.d.	187.601	63.488	143.561	205.373	119.893	599.647	241.432
SLC25A3	71.719	296.42	147.194	111.609	87.454	343.357	229.061	593.181	241.352
PKM	n.d.	601.54	229.246	326.111	127.406	691.648	306.521	282.969	240.225
MLF2	97.802	191.29	124.288	81.238	29.006	207.361	100.135	464.32	237.974
GABARAPL3	n.d.	n.d.	n.d.	n.d.	n.d.	n.d.	n.d.	975.354	236.083
EEF1G	42.8595	215.55	6.151	103.922	46.245	314.957	213.543	288.594	230.296
UBA52	136.262	617.04	53.765	232.938	n.d.	501.49	419.36	402.346	225.103
ACTB	630.046	n.d.	92.783	493.303	n.d.	364.477	327.565	361.471	222.53
FKBP8	68.7255	396.01	188.996	147.315	37.224	269.128	104.71	411.696	222.151
RPL24	52.999	265.12	182.926	155.975	118.775	532.66	427.008	343.039	221.511
WSB2	98.112	328.34	163.53	83.885	53.445	73.692	52.004	163.108	220.227
RPL10	3.26	0	163.942	139.292	58.529	192.133	169.607	486.526	218.496
ENSMPUG00000010220	57.565	251.15	174.606	87.759	65.404	121.762	113.897	325.582	215.975
LAMP5	n.d.	126.71	192.133	60.425	42.851	13.875	6.518	108.907	215.597
ATP1B2	58.254	267.86	45.759	263.523	18.406	285.502	217.068	297.236	212.568
CALR	58.2785	204.67	120.709	128.01	61.055	101.664	85.006	232.941	211.821
PFN2	77.6535	176.85	462.26	110.298	34.52	192.475	171.735	135.968	208.553
RPS27A	24.787	360.03	343.186	183.174	142.913	387.956	263.634	699.177	206.698
ENSMPUG00000013950	72.5445	192.52	179.946	90.993	170.865	174.482	58.348	649.254	206.242
COX6B1	119.376	n.d.	n.d.	32.777	n.d.	21.617	7.913	499.597	204.363
EEF1A2	182.292	n.d.	n.d.	471.756	185.15	823.881	333.354	426.589	203.336
CLSTN1	n.d.	n.d.	300.866	253.174	110.202	242.361	98.979	262.775	203.237
NDRG2	n.d.	180.57	169.466	291.6	66.518	663.736	359.206	153.361	202.474
GPM6B	64.6675	331.04	272.773	430.409	90.985	75.22	156.462	216.883	202.373
PPP2R1A	78.2645	395.81	n.d.	198.109	n.d.	235.848	103.454	246.903	201.739
ATP1A1	126.234	316.51	307.843	262.786	118.024	458.133	208.311	680.013	199.841
RPS16	79.2585	2.5	161.426	128.485	28.733	465.12	205.684	412.198	199.375
ENSMPUG00000015786	60.7295	139.35	59.068	165.25	71.317	311.516	99.157	316.691	199.172
ATP5G3	90.3195	144.17	n.d.	93.427	n.d.	268.645	152.863	391.342	198.755
Klc1	87.439	n.d.	96.71	108.766	53.38	199.032	134.27	304.721	198.331
GHITM	38.193	63.62	108.625	99.152	50.64	53.355	66.467	160.061	196.916
SLC25A6	n.d.	393.13	142.813	124.495	23.915	233.629	124.477	284.631	196.446
YWHAQ	46.713	217.59	156.142	152.736	99.689	247.135	259.434	162.776	193.311
NTRK2	16.749	42.03	38.098	51.16	44.199	40.578	58.845	89.9428	190.988
MIF	137.111	375.24	n.d.	69.337	n.d.	214.674	33.584	235.822	190.602
ATP6V0B	82.3715	n.d.	83.02	46.083	39.233	84.049	43.725	264.086	190.176
SPARC	43.8595	283.37	703.679	277.763	61.791	276.284	255.571	75.6175	187.201
GDI1	98.179	500.66	313.22	284.227	58.038	388.759	174.269	254.473	186.67
PFKM	60.361	119.1	113.925	122.17	n.d.	146.535	98.708	335.421	186.243
H3F3C	5.6845	n.d.	n.d.	n.d.	n.d.	n.d.	n.d.	224.584	184.441
ENO1	n.d.	208.02	232.397	218.398	81.847	396.926	157.433	223.512	184.178
RPL27	4.57712	208	297.488	115.971	2.692	380.21	296.546	505.854	183.325
STMN1	122.193	590.41	657.24	200.518	77.069	153.612	230.697	342.645	181.378
GABARAPL2	31.6005	118.2	59.246	65.311	42.394	95.844	94.883	223.634	180.621
ACO2	83.2775	122.48	86.831	97.639	20.49	128.826	77.282	261.157	177.263
ATP1A3	122.308	732.03	297.709	371.199	49.871	307.839	165.03	325.939	176.961
HSP90AB1	146.179	n.d.	233.017	302.167	111.796	590.631	430.234	191.479	176.221
SRSF5	66.3825	61.81	71.277	81.416	33.722	177.956	195.4	210.628	175.265
CALM3	299.289	n.d.	820.56	488.218	163.632	288.808	175.493	385.648	173.66
MORF4L1	51.3885	150.81	118.82	110.997	71.732	71.308	87.583	223.956	172.624
EIF3K	37.5855	136.22	87.594	57.467	30.695	176.863	94.26	332.337	172.606
ENSMPUG00000019924	338.013	896.13	85.528	293.061	119.601	62.807	93.189	16.9373	172.593
PRDX5	71.568	58.54	55.884	39.906	20.124	170.861	46.519	181.306	171.278
ENSMPUG00000004622	80.89	n.d.	183.779	48.477	77.094	136.107	68.081	362.212	170.516
ATP5C1	33.2365	n.d.	127.784	78.89	48.825	91.613	110.604	309.132	170.499
WBP2	57.3135	182.91	143.727	141.679	15.961	188.174	73.724	230.343	169.814
PPP3CA	90.678	n.d.	159.496	83.161	85.828	112.412	124.485	204.624	169.709
C16orf45	n.d.	33.8	n.d.	n.d.	n.d.	n.d.	n.d.	188.171	169.527
NDRG4	238.081	n.d.	366.812	263.254	118.364	440.15	228.844	157.601	169.065
TPM3	17.825	93.64	57.843	32.834	17.342	26.146	19.878	81.2584	168.343
ENSMPUG00000014601	73.784	n.d.	156.34	153.056	59.97	159.04	134.42	145.689	167.632
SLC1A2	112.025	195.21	428.083	169.572	n.d.	7.68	13.143	237.976	167.326
CTNNB1	16.687	139.59	143.904	63.936	40.509	120.878	85.993	251.009	167.252
ENSMPUG00000002463	88.9555	0	0.575	127.029	n.d.	227.339	107.088	219.752	166.521
CD81	75.8025	12.83	n.d.	183.318	45.69	245.386	206.983	107.76	166.425
2005-09-01	n.d.	250.93	n.d.	n.d.	n.d.	n.d.	n.d.	198.861	165.915
ATP5A1	135.425	387.88	232.21	191.421	150.836	199.44	134.254	566.401	165.746
NPTN	77.821	113.97	147.975	87.393	62.403	125.071	150.102	217.086	164.434
APP	155.132	655.63	541.246	474.84	119.159	241.099	186.809	205.837	164.114
ENSMPUG00000012237	69.86	316.36	183.753	11.046	118.234	158.69	44.973	482.286	163.098
ENSMPUG00000005294	103.065	346.23	309.024	n.d.	228.813	n.d.	n.d.	477.226	162.096
Nefl	65.8375	207.36	184.085	302.89	90.556	142.012	57.737	192.835	160.031
MAP2K1	25.141	0.62	143.65	32.179	47.416	28.598	17.833	68.9865	158.393
FAM213A	n.d.	37.94	103.67	60.848	51.442	79.819	112.335	40.284	158.361
ATP5F1	42.277	145.62	n.d.	67.945	51.428	91.281	87.292	283.773	157.987
ENSMPUG00000002059	42.983	80.12	104.311	91.068	2.183	168.954	183.393	144.783	157.883
DKK3	25.015	173.4	206.461	124.653	70.003	364.496	209.227	217.737	155.001
RPS11	50.711	139.36	376.877	221.219	n.d.	541.603	460.238	350.281	154.684
ENSA	17.785	157.82	210.536	74.262	49.922	110.228	57.492	216.226	154.128
ACTG1	155.63	n.d.	400.461	452.746	n.d.	740.728	530.567	37.7216	154.097
PCMT1	17.244	117.66	144.761	28.579	40.131	34.612	39.07	198.741	154.081
STXBP1	103.061	371.85	244.877	203.742	37.958	286.713	210.243	341.51	153.995
PARK7	n.d.	97.46	141.585	103.594	56.048	121.073	68.61	221.385	152.833
ENSMPUG00000006022	113.183	221.38	79.864	108.992	51.709	219.956	102.987	345.165	152.833
EEF2	160.446	804.34	311.638	305.129	120.5	957.168	575.155	141.316	152.464
FIS1	79.2105	94.53	92.507	78.554	45.919	111.879	88.445	176.773	152.167
GPM6A	125.98	n.d.	n.d.	n.d.	281.717	n.d.	n.d.	249.381	151.924
PACSIN1	n.d.	113.1	100.309	68.317	17.296	43.899	19.946	207.48	151.636
CNN3	17.6565	58.46	13.305	28.652	30.579	18.673	15.36	57.9518	150.942
CSDE1	10.3935	107.67	127.999	81.106	42.849	100.792	144.001	196.584	150.826
CABP1	83.7385	144.64	62.485	20.665	51.418	16.599	10.504	112.79	150.152
RAB1A	n.d.	n.d.	93.985	57.604	37.339	60.877	89.131	233.794	149.801
VSNL1	80.478	464.95	282.859	255.478	126.927	411.53	388.442	207.036	149.772
USP11	16.7345	101.4	152.746	36.369	13.028	50.594	31.244	264.888	149.025
ATP2A2	101.218	n.d.	129.816	122.115	70.406	59.618	98.288	129.927	148.73
RPL13A	101.043	264.7	204.641	182.651	67.629	962.828	484.509	333.564	148.396
Aldh2	32.7825	26.83	69.063	48.235	13.775	52.874	43.97	134.17	148.266
GUK1	29.9295	n.d.	28.486	22.407	19.867	39.513	21.952	307.443	146.839
Arf1	67.431	288.7	0	39.473	31.727	109.887	57.277	362.029	146.395
CLTC	28.832	187.29	149.409	136.03	86.476	176.46	213.938	143.858	146.328
SERINC3	32.4275	56.61	59.099	84.873	41.523	71.308	91.458	180.601	145.732
RAN	34.2995	81.44	n.d.	14.256	21.918	27.521	32.706	265.404	145.724
NHP2L1	19.3255	309.34	119.109	66.504	23.902	156.829	108.649	287.086	145.669
PRDX6	37.4165	11.36	38.056	73.905	37.704	64.32	39.369	167.802	145.634
FAIM2	20.8395	297.27	235.447	269.561	67.818	250.913	185.104	169.52	145.398
IFNAR1	9.934	n.d.	n.d.	13.103	n.d.	6.11	15.679	36.29	145.384
Ace	1.2645	8.01	n.d.	2.722	0.393	4.531	2.562	30.8211	145.35
HMGCS1	28.579	140.33	131.641	35.37	50.15	44.478	70.472	125.382	144.899
PSMB4	37.301	90.87	91.976	54.065	41.585	139.992	70.14	243.214	143.99
HNRNPU	34.141	98.71	86.546	88.723	29.465	114.635	175.088	158.911	142.362
DNM1	105.519	234.8	249.808	185.882	49.304	235.699	121.023	347.685	142.35
CADM4	31.762	140.81	52.528	54.555	15.522	184.045	61.09	165.064	142.094
RPS5	97.291	240.57	103.31	140.658	64.021	349.161	132.886	248.247	142.045
DYNLRB1	92.4225	262.15	113.931	56.255	33.657	86.475	65.926	192.119	141.804
ENSMPUG00000003778	107.326	n.d.	38.594	350.559	n.d.	436.355	441.723	53.1898	141.766
HSPA5	19.392	158.73	95.596	102.079	49.543	107.721	150.247	69.8885	140.313
PSMB5	32.37	n.d.	57.933	29.037	19.349	98.532	42.83	239.504	140.29
SLC44A2	4.939	70.13	30.103	66.989	5.409	61.035	37.343	70.8632	140.284
Rps17	87.2595	0	238.437	211.823	n.d.	832.36	590.922	962.773	139.005
ENSMPUG00000002984	n.d.	n.d.	n.d.	n.d.	n.d.	n.d.	n.d.	203.667	138.607
EIF4H	99.6855	162.28	90.735	108.494	39.388	143.454	124.296	114.78	138.459
ENSMPUG00000018109	n.d.	183.27	246.217	151.876	49.662	240.55	102.973	277.366	138.293
DAZAP2	30.8595	93.21	72.338	85.512	20.783	134.458	114.314	168.623	135.851
EIF4G2	20.1045	287.58	189.906	177.162	62.761	122.482	206.807	118.988	134.539
CD63	10.508	65.79	38.235	76.39	24.276	125.268	73.106	192.122	134.308
RTN1	85.7385	227.79	219.748	145.468	n.d.	270.31	244.646	191.948	133.316
2008-09-01	n.d.	223.07	n.d.	n.d.	n.d.	n.d.	n.d.	170.083	132.739
DDX3X	14.0215	65.34	67.483	68.181	40.06	116.907	133.056	281.261	131.856
Rab6a	49.8905	n.d.	n.d.	81.568	57.257	79.772	88.409	263.509	131.383
ENSMPUG00000015185	14.89	0	134.447	64.325	70.772	93.431	145.063	137.386	131.307
GNAI2	37.213	n.d.	61.082	55.818	17.399	56.406	37.215	70.6513	129.793
RUNDC3A	42.103	311.37	81.584	77.275	32.385	167.406	81.316	201.177	129.697
EIF5	30.501	8.15	154.008	69.591	52.839	71.664	107.234	175.165	129.597
ENSMPUG00000014048	76.16	1.85	n.d.	92.931	66.742	184.851	168.815	498.536	129.562
DDX17	40.337	112.27	98.825	148.871	60.791	114.352	181.579	138.692	128.965
SARS	16.556	85.67	76.304	58.393	41.876	96.419	70.982	253.007	128.847
SERPINI1	26.1505	42.38	88.12	30.727	24.148	2.121	15.104	80.5182	128.013
ATP6V1G1	17.251	37.84	72.042	48.019	24.925	57.477	61.741	248.958	128.003
EIF1	51.19	260.05	200.306	94.488	46.529	106.037	80.061	255.634	127.361
MAPK10	39.242	64.57	66.419	27.029	53.182	15.303	25.964	219.681	126.404
ENSMPUG00000012197	48.4255	4.47	0.628	209.078	183.76	377.532	177.172	400.666	126.167
H2AFZ	22.6635	37.2	103.933	43.881	37.422	96.489	69.895	276.216	125.979
HTRA1	15.925	90.71	85.271	150.241	45.646	240.83	169.435	186.757	125.915
PRKCZ	24.0015	202.44	97.95	56.976	30.469	128.457	48.443	201.929	125.744
UCHL5	5.6595	25.26	38.942	22.884	16.56	29.63	39.637	63.7184	125.199
RPLP2	124.043	0	82.325	88.424	79.099	134.988	51.649	336.351	124.77
ACTR2	19.1775	98.52	134.551	60.509	26.894	45.946	76.865	119.058	124.559
HNRNPH1	25.485	103.59	83.491	85.762	33.354	195.921	180.538	262.872	124.34
S100A13	8.465	n.d.	11.019	45.708	8.074	148.884	77.583	273.738	124.016
SULT4A1	64.477	130.96	167.788	110.805	55.264	72.084	42.796	214.87	122.542
ENSMPUG00000019141	130.276	n.d.	278.473	107.385	114.303	220.505	124.838	85.7418	121.328
RTN4	27.254	162.19	218.97	187.946	313.891	120.342	205.328	111.397	120.941
AHCYL1	57.974	107.31	101.315	67.907	29.241	157.575	145.012	149.419	120.766
MGST3	40.296	102.73	46.448	43.171	44.295	100.201	59.708	390.846	120.497
EZR	12.799	28.87	25.645	30.851	5.721	53.22	22.332	32.2625	120.369
PREPL	33.4895	51.73	124.653	58.783	41.654	77.208	77.42	158.1	120.334
TMEM30A	17.336	n.d.	105.003	58.105	55.295	101.455	113.244	108.684	120.29
MAT2A	26.692	n.d.	57.73	101.354	31.691	81.57	101.154	204.252	119.256
PSMC5	33.906	70.13	67.265	60.123	7.247	144.892	62.021	217.053	118.661
THY1	123.995	n.d.	96.025	22.419	63.484	16.756	6.251	72.7881	118.651
ATP6V1D	36.24	26.05	78.174	53.186	13.314	57.777	49.67	150.77	118.642
ENSMPUG00000012532	7.9015	n.d.	3.811	95.119	n.d.	858.781	363.075	466.832	118.553
POMP	58.4675	3.63	53.218	24.433	28.56	47.372	63.858	121.396	118.392
RHOA	21.929	106.06	49.714	91.359	19.992	122.884	128.035	142.369	117.435
PCBP2	22.379	186.77	86.1	84.52	18.32	199.044	209.715	171.658	117.324
RAB2A	41.2805	n.d.	96.511	57.432	47.72	137.614	142.022	157.588	116.886
CHMP5	16.8365	27.47	78.929	49.353	25.538	71.553	82.211	241.417	116.709
PSMC3	28.6225	46.86	45.357	98.147	29.684	115.881	53.794	203.266	116.608
TF	n.d.	174.34	76.489	165.301	49.843	13.729	86.373	274.295	115.993
COX5A	48.2665	161.32	9.871	86.179	28.735	132.673	106.722	354.513	115.873
APLP1	162.859	356.61	247.059	272.045	44.756	166.191	80.963	159.124	115.801
NDUFA5	9.8175	28.48	70.369	39.309	15.067	34.094	36.768	147.933	115.1
TUBA4A	29.3056	224.31	92.565	168.012	n.d.	253.489	67.158	95.4572	114.596
RPS18	n.d.	421.6	288.246	221.202	215.055	703.858	364.965	457.082	114.541
SST	89.978	179.24	73.78	51.337	29.404	0	0	60.2135	114.411
RPL15	18.412	9.9	237.164	20.294	87.781	1.17	5.826	284.308	113.467
ENSMPUG00000014103	15.235	39.47	69.386	53.1	10.773	83.44	116.433	114.032	112.899
NDUFS2	28.4845	101.76	80.243	51.174	40.697	81.271	39.669	184.952	112.795
PAK1	67.0925	124.27	211.995	84.774	36.524	91.884	74.777	147.158	112.515
PPIB	31.892	n.d.	78.871	62.204	n.d.	203.697	74.296	198.689	112.453
FADS2	36.279	179.62	62.506	54.304	13.804	62.941	40.193	41.7519	112.275
ENSMPUG00000001663	n.d.	n.d.	n.d.	n.d.	n.d.	n.d.	n.d.	88.2286	112.184
KLHDC3	38.8145	100.03	91.533	75.148	44.964	110.306	75.95	199.757	112.059
NAPA	44.2465	126.53	90.946	68.052	17.945	194.336	70.75	205.396	111.871
LMO4	34.2685	214.94	215.636	50.709	70.963	7.569	20.912	113.858	111.67
ENSMPUG00000004791	28.7765	36.88	42.951	60.804	7.712	58.622	102.63	100.353	111.582
2007-09-01	n.d.	110.05	n.d.	n.d.	n.d.	n.d.	n.d.	85.9765	111.448
YWHAB	54.305	312.66	214.626	180.937	81.575	218.75	214.665	105.829	111.362
RAB6B	50.5445	291.39	159.983	99.063	32.022	58.802	30.595	214.096	111.361
MAPK3	34.87	20.36	0	53.69	9.66	47.615	24.08	123.381	111.082
SET	15.6075	77.61	62.506	17.981	2.979	27.002	29.317	110.591	111.023
ATP6V1C1	36.111	72.93	105.975	50.899	33.633	62.545	92.847	250.484	110.811
PYGB	17.797	104.14	67.698	56.266	14.94	101.878	43.727	119.297	110.568
SFXN5	22.265	34.99	36.514	35.045	33.364	55.375	89.195	52.2738	110.512
ENSMPUG00000014753	49.172	n.d.	n.d.	n.d.	49.21	n.d.	n.d.	141.203	110.155
NDUFV2	20.972	67.62	70.84	22.929	38.215	49.583	35.697	173.392	110.013
GRIA2	33.377	75.49	112.087	28.246	50.781	24.29	38.538	162.713	109.938
RANBP3L	n.d.	0.64	25.603	2.224	3.316	1.703	9.84	20.6462	108.821
RHOC	3.522	45.88	11.121	24.069	11.906	29.527	16.238	27.2179	108.454
ENSMPUG00000007818	13.9795	84.55	90.505	20.156	15.338	33.187	54.215	108.7	107.814
RPS25	44.713	218.89	261.467	98.4	0.305	171.869	98.535	402.009	107.549
RPS13	43.3805	142.52	65.836	48.448	28.561	89.646	88.772	355.342	107.251
NUCKS1	13.8395	80.22	75.841	70.116	54.207	57.215	75.608	157.534	106.998
PDIA3	15.9915	n.d.	59.051	86.718	43.595	67.655	95.127	80.5088	106.721
Ndufc2	24.6535	0.33	30.064	44.462	28.043	100.804	67.153	189.545	106.52
CTSB	35.0615	157.16	73.901	76.773	16.747	43.226	24.538	217.804	106.508
PPP2R2C	136.517	109.54	113.489	98.803	38.78	82.349	79.743	203.521	106.137
CAP1	18.666	n.d.	118.914	55.086	31.628	33.829	40.125	166.712	106.06
CDK16	62.5029	84.74	41.332	17.475	13.042	32.976	23.931	104.019	105.852
PPP2CA	59.367	n.d.	113.869	105.458	n.d.	144.879	168.828	207.692	105.504
SEC62	13.631	53.7	87.061	58.775	17.53	40.917	80.689	118.739	105.2
NUDT3	n.d.	n.d.	48.232	65.015	n.d.	34.701	37.947	171.989	105.144
PLD3	149.264	415.19	215.82	187.948	104.675	111.374	56.217	94.5928	104.938
TERF2IP	33.823	48.74	106.955	28.573	16.014	67.619	49.96	128.576	104.93
TMED10	10.8795	82.93	63.297	46.174	29.812	36.298	47.778	263.342	104.832
S100A1	30.225	909.88	49.209	118.086	9.921	475.346	213.279	259.133	104.739
TAGLN3	90.935	144.88	216.108	74.692	42.912	157.109	93.685	200.006	103.686
ENSMPUG00000001148	n.d.	226.97	121.186	119.893	n.d.	250.834	141.981	269.646	103.33
GPN3	8.5595	8.03	42.846	4.67	n.d.	21.439	16.274	63.9734	102.961
RNF11	29.367	141.78	132.725	74.509	38.72	139.099	170.128	173.452	102.875
FBXO44	n.d.	80.74	6.739	31.008	20.554	77.868	25.471	163.959	102.486
ENSMPUG00000019948	56.352	461.95	355.12	109.817	66.312	390.38	217.286	57.0276	102.455
SEPW1	237.797	462.94	275.651	199.863	88.645	272.872	113.878	123.044	102.297
PAM	11.4825	92.88	157.708	54.86	32.751	38.474	51.109	54.2808	102.235
ARL2BP	50.7505	55.49	74.693	32.717	17.846	68.12	76.481	153.775	102.199
TPD52	9.551	35.88	71.254	57.909	20.255	39.642	74.442	129.157	101.889
ATL1	51.7705	n.d.	81.1	35.579	32.346	20.221	33.36	72.5657	101.785
ARL8A	48.049	n.d.	15.005	45.452	7.815	59.359	43.787	216.629	101.406
IDH1	4.96	26.2	23.105	17.312	8.491	12.146	15.789	24.3557	101.299
SPRYD3	22.586	86.59	69.178	54.676	29.076	95.3	38.666	196.594	101.084
NSF	65.1855	n.d.	317.974	145.892	64.26	128.609	87.584	306.551	101.027
NRCAM	19.483	78.37	128.969	41.277	56.393	22.439	34.488	125.915	100.609
VCP	23.4735	n.d.	70.107	80.655	32.219	86.285	71.726	131.395	100.5
ATP2B1	23.1455	57.61	115.658	48.516	62.058	54.478	74.552	98.0217	99.4733
PTN	66.1175	124.61	158.801	39.441	43.655	40.545	102.483	208.422	99.4677
SLC22A17	100.353	462.39	189.006	153.675	46.373	215.559	100.034	139.3	99.3015
BRSK1	55.593	166.02	84.812	106.718	22.059	118.564	42.304	196.976	98.5151
CCDC115	6.0085	n.d.	27.236	18.961	12.027	14.923	6.941	111.346	98.4695
ENSMPUG00000018190	n.d.	n.d.	n.d.	n.d.	n.d.	n.d.	n.d.	1824.67	98.3862
CNP	53.6045	308.53	92.044	277.384	37.073	31.795	41.697	69.9557	98.3794
TOMM20	16.4388	89.72	103.485	56.893	n.d.	57.315	60.36	150.279	98.0503
C11orf58	n.d.	62.93	n.d.	n.d.	n.d.	n.d.	n.d.	180.98	97.9912
ENSMPUG00000019948	56.352	461.95	355.12	109.817	66.312	390.38	217.286	167.052	97.9263
CS	31.8236	58.63	68.603	15.988	23.181	19.29	15.54	186.618	97.8866
GAD1	47.1025	112.48	80.192	24.408	16.803	54.556	42.195	178.112	97.8362
ENSMPUG00000003891	30.4385	0.15	n.d.	181.987	67.714	526.53	160.7	354.095	97.3063
ENSMPUG00000010452	96.3145	532.27	126.847	72.77	92.919	255.306	111.012	410.527	97.1795
Eif5a	n.d.	n.d.	36.427	61.282	0.093	118.966	69.845	238.898	96.9585
Nsg2	69.484	n.d.	n.d.	n.d.	n.d.	n.d.	n.d.	256.221	96.8761
Ndufa11	7.356	71.19	29.673	46.17	14.698	87.57	28.739	171.638	96.8659
SCOC	21.638	n.d.	92.645	61.218	33.508	60.331	88.493	165.319	96.8258
TMOD2	14.598	82.87	92.702	51.741	47.453	53.398	75.173	132.731	96.6775
SPTBN1	n.d.	n.d.	111.777	138.597	n.d.	77.701	70.848	111.245	96.4109
HSP90B1	29.001	96.11	132.607	136.864	62.299	120.415	202.012	70.9879	96.3206
LDHA	46.7935	84.21	156.277	10.363	18.458	36.329	25.637	208.845	96.2972
EIF4A1	40.6485	39.01	10.678	45.777	18.521	120.89	87.623	181.548	96.2698
SIRT2	36.784	116.19	31.425	107.085	15.539	69.386	30.177	116.27	96.0911
SF3B1	21.4445	97.8	55.19	45.655	35.497	58.371	74.86	130.055	95.9158
PON2	16.5375	0.05	17.466	28.948	9.111	40.355	81.002	17.2878	95.8515
GDI2	18.743	150.65	76.578	130.265	50.613	116.232	123.696	137.164	95.7422
AP1S1	72.7065	48.71	111.772	8.794	17.477	18.25	6.256	69.0767	95.686
PPAP2B	39.4175	114.12	45.581	40.11	39.894	38.419	43.725	66.6122	95.6549
KIF1B	n.d.	98.41	98.167	76.118	29.024	38.727	49.798	105.193	95.3625
QKI	n.d.	186.4	56.879	125.585	69.902	54.258	102.04	85.9893	95.2022
APLP2	58.535	170.46	75.723	129.833	24.359	146.445	153.157	124.966	94.3458
TUBB2B	60.55	1121.72	59.182	75.2	80.011	97.518	46.071	86.9516	94.3118
SHISA4	74.675	n.d.	17.497	86.341	18.886	64.421	12.664	74.5078	94.1698
KIFAP3	21.6045	71.5	39.546	61.139	54.062	46.329	64.918	105.693	94.0609
KAT2B	2.0735	28.32	13.366	65.322	16.202	73.983	84.648	29.4757	94.0137
RPL19	103.065	346.23	309.024	n.d.	228.813	n.d.	n.d.	198.934	93.8406
G3BP2	29.222	52.87	84.323	32.393	42.322	30.41	32.182	138.303	93.5909
CACYBP	7.194	29.5	68.157	61.822	29.082	72.024	75.538	94.6851	93.5801
SPTAN1	n.d.	237.06	126.089	191.284	53.643	214.365	128.865	128.16	93.1178
Hnrnpul2	11.6705	n.d.	81.393	88.96	10.097	121.718	73.552	136.55	92.9734
SDHA	203.631	84.43	74.837	94.547	30.367	128.552	68.151	245.056	92.9423
ENSMPUG00000009262	67.9815	n.d.	164.45	144.921	64.035	269.552	407.903	37.3084	92.8672
GNB5	21.833	72.19	53.644	35.721	31.799	27.016	31.794	125.416	92.7794
EDF1	48.31	n.d.	60.294	84.393	13.623	109.348	60.398	115.747	92.0771
ATP1B3	20.0985	n.d.	28.676	25.704	n.d.	19.595	38.267	75.484	91.8602
GUCY1B3	17.99	32.48	109.563	51.65	n.d.	52.786	39.167	124.366	91.1943
PPP2R4	21.5825	68.88	54.259	34.828	20.588	44.092	32.052	111.028	90.9526
EIF3H	30.4985	106.71	52.4	48.383	22.047	200.697	104.437	102.158	90.9204
ATP6V1F	60.9435	87.69	68.563	40.084	36.988	145.809	53.864	432.746	90.8507
CLTB	23.166	103.27	42.782	69.909	30.844	168.178	65.729	270.871	90.8347
BIN1	48.4995	92.21	77.689	86.885	20.336	73.196	45.658	128.736	90.7579
SLC17A7	160.371	450.7	268.937	149.934	27.926	171.413	140.882	152.34	90.6696
ENSMPUG00000012398	85.6885	345.22	196.072	226.688	136.265	391.669	211.601	380.618	90.6081
PJA2	34.8215	113.87	138.984	60.203	54.038	81.054	108.966	147.829	90.5968
ST13	12.23	104.6	45.901	47.398	28.988	48.649	61.386	190.104	90.5028
ACTN4	11.9725	115.83	51.3	62.639	23.494	24.196	28.1	77.3131	90.4651
CXCL14	22.316	144.12	20.195	37.924	32.498	30.015	20.741	186.891	90.4147
REEP5	41.67	47.27	n.d.	82.892	n.d.	37.282	80.183	207.61	90.088
CA11	n.d.	n.d.	125.521	30.317	22.362	178.546	57.186	196.052	89.8376
PI4KA	23.082	71.43	45.686	60.342	8.176	31.515	20.291	39.9604	89.8243
CPLX2	78.193	n.d.	246.527	146.904	75.355	169.847	111.993	364.857	89.8129
SYT1	108.796	359.82	105.642	195.841	170.957	331.449	278.418	205.611	89.6427
LAMP1	62.278	118.88	70.035	98.892	27.462	37.55	20.952	103.1	89.4472
DGKZ	62.289	107.88	35.136	43.589	12.51	56.043	24.698	99.3784	89.0861
GRIN1	49.333	n.d.	104.538	83.94	n.d.	129.233	60.034	176.427	88.9171
STAT1	1.556	41.86	n.d.	16.47	13.227	17.769	31.2	19.2616	88.8606
SYP	169.09	335.32	268.875	192.368	36.678	291.031	151.191	187.931	88.8006
OLFM1	106.52	315.43	119.932	117.623	83.132	99.925	46.696	120.117	88.7171
YWHAG	138.868	338.69	531.695	239.728	134.595	260.305	199.911	209.781	88.6959
Fth1	707.045	n.d.	n.d.	1290.31	85.918	1466.49	428.909	213.367	88.6918
NDUFV1	35.311	99.39	56.466	43.399	21.529	88.721	39.723	179.205	88.4354
PFDN2	32.986	51.96	34.511	38.777	5.737	109.617	61.58	165.564	88.413
STRAP	19.1165	55.11	42.63	29.309	28.251	37.265	29.012	75.4518	88.3586
ENSMPUG00000008535	n.d.	n.d.	n.d.	n.d.	n.d.	n.d.	n.d.	105.603	88.1891
ENSMPUG00000003304	n.d.	311.19	2.236	73.674	19.968	4.162	3.64	36.542	87.942
ISCA1	35.5405	64.55	45.628	73.081	11.168	101.076	76.996	132.41	87.8789
PSD	49.542	110.86	27.166	36.921	19.833	28.359	11.19	132.268	87.7392
DNAJC8	15.2835	n.d.	57.692	26.485	18.235	40.25	25.085	112.098	87.5398
TMEM66	39.1245	n.d.	71.673	n.d.	43.393	n.d.	n.d.	94.6932	86.7677
ISCU	51.0555	n.d.	n.d.	85.308	15.613	190.402	156.264	89.9956	86.6835
ADD1	71.941	120.34	58.443	91.708	23.02	50.685	42.674	59.3969	86.6721
ENSMPUG00000007625	26.8475	109.09	7.51	57.66	32.288	194.292	145.799	142.706	86.6241
ATP2C1	11.874	44.65	46.733	37.188	21.856	29.429	42.05	48.2412	86.5111
ATP6V0E2	69.6235	n.d.	62.692	81.68	17.754	65.914	42.013	107.978	86.3568
CYP4V2	n.d.	1.24	n.d.	3.58	n.d.	3.059	14.513	14.2568	86.2214
Trmt112	6.016	48.31	60.479	13.051	7.263	98.375	30.31	219.025	86.1201
ZMAT2	21.9365	75.29	35.311	41.579	24.315	63.166	49.66	252.459	86.0959
MFF	28.279	67.14	62.72	32.272	22.946	46.09	66.059	112.29	85.9843
COPE	37.4435	n.d.	53.553	38.987	10.409	89.37	49.357	164.317	85.5667
FEZ1	43.8225	127.14	114.878	140.445	60.308	159.498	133.769	62.6503	84.9616
NDFIP1	67.1065	309.83	416.805	331.746	141.261	438.782	538.742	69.735	84.8066
DCTN2	43.0765	n.d.	29.016	72.836	23.043	116.974	73.256	117.301	84.5459
NCKAP1	35.56	66.23	180.103	43.959	50.551	38.336	56.348	75.3584	84.2751
PDHA1	25.395	40.61	62.341	18.381	25.946	21.48	16.275	138.053	84.2592
GOT1	49.97	183.15	188.479	119.083	58.645	157.186	126.974	202.492	84.1503
Fkbp1a	66.844	n.d.	95.037	110.552	55.559	90.893	76.012	213.864	84.1282
HMGB1	33.4885	82.67	124.866	40.13	n.d.	92.645	125.506	39.0576	84.1173
KIF1A	49.6765	252.18	9.012	202.008	24.799	159.054	99.204	132.957	84.0482
DRAP1	35.4455	99.03	51.572	43.278	12.649	140.155	56.5	76.5733	83.8717
KIFC2	90.9966	6	17.669	35.109	11.153	22.451	9.821	159.694	83.8546
THRA	97.1555	113.6	35.112	50.088	16.907	50.589	21.181	151.565	83.7041
GJA1	11.8615	n.d.	62.186	84.304	60.261	46.968	71.841	18.617	83.4921
MCFD2	7.187	22.64	21.081	20.609	15.976	12.409	10.51	29.1851	83.3327
SPP1	4.161	59.45	132.694	392.823	n.d.	26.935	35.148	100.79	83.1855
Eif3c	17.627	n.d.	47.322	n.d.	n.d.	n.d.	n.d.	83.8786	82.9218
SORT1	28.165	135.96	101.964	99.116	41.647	20.451	26.946	111.218	82.8733
ENSMPUG00000005927	n.d.	n.d.	n.d.	n.d.	n.d.	n.d.	n.d.	49.4205	82.8399
EEF1B2	18.5065	134.88	123.363	66.562	39.798	101.868	88.128	430.125	82.5027
RPL28	9.8665	0	114.79	46.06	22.158	168.564	71.876	181.115	82.4166
ARF3	130.422	n.d.	253.48	134.697	61.148	147.279	103.933	133.723	81.9283
SLC13A4	3.026	5.24	10.307	5.188	4.516	0.196	2.432	67.5649	81.8196
ATP6V0A1	49.1945	n.d.	102.531	82.132	22.769	98.307	62.095	103.791	81.7451
Psma1	25.8685	n.d.	35.979	23.112	17.463	37.598	36.799	115.661	81.7433
ENSMPUG00000019924	338.013	896.13	85.528	293.061	119.601	62.807	93.189	16.4487	81.5109
NUCB1	9.80891	59.05	35.944	44.804	11.297	33.592	24.136	100.188	81.4815
HSD17B11	11.999	11.22	9.136	6.957	4.201	0.067	0.298	12.5799	81.2846
RAD21	10.132	28.66	113.959	97.614	34.802	66.926	86.197	99.308	81.1376
2002-09-01	n.d.	85.42	n.d.	n.d.	n.d.	n.d.	n.d.	48.2511	80.7108
SLC6A1	56.4385	137.27	65.84	77.324	16.939	72.743	54.902	101.285	80.5471
DLD	12.851	43.7	82.354	30.556	19.248	38.685	44.007	144.369	80.4121
VPS35	13.391	49.57	69.715	32.593	18.873	26.964	53.266	92.4493	80.2197
VAPA	29.557	24.82	22.732	28.91	23.901	32.378	33.886	117.913	79.6769
TCP1	26.021	44.88	59.452	51.882	30.429	59.548	49.534	110.14	79.6634
CCT2	18.9945	80.61	54.872	50.551	26.034	95.828	146.001	107.472	79.5479
Vamp2	161.536	n.d.	249.862	187.855	27.806	275.349	149.179	349.779	79.3882
IGFBP7	21.3265	129.15	47.752	38.546	17.955	63.54	37.492	117.016	79.238
ENSMPUG00000010339	16.297	111.88	74.757	55.43	59.168	34.023	45.65	62.4609	79.2278
COPS4	19.8045	42.45	53.087	24.012	12.983	36.945	49.297	85.4475	79.1233
WDR83OS	n.d.	65.75	42.496	22.252	9.092	35.401	18.901	120.546	79.0351
ATP6V0D1	53.252	98.08	110.499	112.897	60.584	92.832	37.441	176.498	79.0216
GNPTG	21.657	14.14	21.036	13.151	4.711	24.645	7.672	53.6555	78.9137
ZFAND5	23.7695	25.46	32.149	59.53	39.527	75.029	99.653	117.084	78.8815
SPAG9	16.642	6.21	52.26	63.113	36.09	33.345	44.343	103.254	78.6546
CYP51A1	n.d.	n.d.	31.298	27.495	n.d.	33.449	62.045	49.8779	78.6402
TCF25	65.308	39.36	38.864	0	8.082	0.335	0	95.9618	78.508
TMBIM6	42.6445	155.71	77.36	162.942	48.644	125.36	145.674	66.099	78.4504
GABARAP	n.d.	0.34	123.341	156.39	49.096	246.886	194.986	85.8395	78.447
GNB2	123.456	10.52	34.892	56.895	9.74	110.36	54.755	58.9049	78.4333
RAB1B	27.374	112.32	63.783	28.47	12.46	86.586	37.755	94.7546	78.3572
ABR	36.699	219.71	109.462	65.862	25.583	18.407	12.14	135.226	78.3363
TOM1L2	21.0625	n.d.	52.254	69.979	12.327	30.62	15.063	79.1574	78.2754
ENSMPUG00000003423	25.337	31.13	35.187	38.919	32.695	58.649	20.757	367.897	78.269
OAZ2	26.4665	58.74	78.244	44.579	19.994	47.75	51.321	81.8235	78.1685
EMC7	n.d.	n.d.	54.766	45.448	25.984	68.388	61.813	80.3631	77.9448
Gm20521	n.d.	n.d.	n.d.	n.d.	n.d.	n.d.	n.d.	153.995	77.773
PSMC6	11.734	35.55	15.421	21.267	25.76	36.877	48.042	143.79	77.6653
KIF5C	53.043	197.9	158.567	129.727	76.986	110.753	117.204	156.696	77.6145
Gsk3a	43.8585	110.87	50.487	36.961	7.113	49.698	27.358	130.469	77.3915
ENSMPUG00000003577	n.d.	n.d.	n.d.	n.d.	n.d.	n.d.	n.d.	167.504	77.3578
EIF3I	n.d.	60.66	79.634	32.036	18.834	94.761	60.508	181.961	77.1978
STX1B	52.982	166.74	76.724	87.274	14.801	133.26	80.549	235.378	77.0209
ATP5D	80.0985	185.42	79.962	99.578	26.397	147.914	34.937	167.889	76.9181
MATR3	20.8504	n.d.	172.125	108.241	85.923	174.677	195.503	81.7151	76.8418
SLC25A4	150.437	104.68	148.475	105.014	89.004	123.453	77.916	184.31	76.4557
TKT	15.5335	112.01	44.016	59.53	15.222	94.476	46.905	49.3571	76.4468
GOLM1	1.676	23.37	17.725	17.816	13.964	55.096	20.723	38.089	76.3692
GDA	12.115	25.58	164.401	7.434	6.91	0.035	1.221	86.5504	76.0246
ADAP1	79.9125	95.89	75.36	64.035	n.d.	16.085	7.956	215.666	75.8796
LGI4	5.3325	19.73	4.677	18.627	5.806	12.747	7.414	28.2202	75.8483
CMPK1	11.9425	7.88	41.993	17.691	17.376	64.884	120.961	107.18	75.7743
GPRC5B	15.4185	92.91	36.113	125.208	31.2	71.676	59.36	35.4225	75.7041
LRPAP1	22.712	n.d.	39.603	24.833	12.847	15.373	13.033	122.873	75.4578
ATP6AP1	54.1165	n.d.	65.298	62.64	19.302	79.418	26.927	62.6535	75.4215
HADHA	12.913	34.91	17.571	31.976	11.705	38.859	38.522	75.0402	74.9495
SUPT4H1	n.d.	27.57	37.565	18.663	7.837	29.081	14.564	237.514	74.9429
DPCD	7.964	42.67	31.244	19.107	6.151	21.329	4.293	150.429	74.9181
TMED2	27.651	56.88	41.057	41.588	26.133	44.565	67.464	108.924	74.8763
APOA1	0.332	0.04	182.162	68.319	n.d.	9.117	69.71	56.9989	74.8489
PSIP1	12.7665	43.46	34.187	34.982	21.667	58.324	65.694	88.4677	74.7814
EMC4	n.d.	n.d.	54.662	34.001	8.541	45.249	37.589	85.7811	74.6944
UBE2V2	3.271	58.49	56.792	51.965	23.624	30.283	45.628	133.254	74.6718
DCTN3	28.69	60.48	59.905	44.359	10.381	50.918	43.431	203.334	74.6457
ENSMPUG00000000164	19.434	79.74	n.d.	29.157	n.d.	30.326	31.871	98.2552	74.5104
PRMT1	14.1335	147.01	47.333	35.109	n.d.	73.284	38.322	124.398	74.4466
SLC15A2	2.4625	27.6	19.343	1.001	n.d.	0.104	1.082	14.4658	73.8311
COPA	15.724	51.01	51.416	64.651	25.144	50.594	47.977	91.7332	73.577
Tmem14c	9.08	n.d.	25.061	29.569	13.213	19.151	17.373	58.5335	73.537
TUBB	n.d.	376.11	129.262	114.271	n.d.	302.665	127.824	82.0642	73.0393
SLC7A5	11.0565	n.d.	22.343	33.235	n.d.	7.837	4.6	32.6242	72.9056
TCEB2	50.7685	197.41	n.d.	51.496	n.d.	48.397	29.292	254.716	72.7776
GLS	20.5155	18.54	37.922	29.014	38.448	55.091	69.25	151.413	72.4687
SCG3	36.9305	52.93	157.351	72.647	45.829	28.646	59.996	101.87	72.0625
PRKCB	49.444	87.58	129.51	44.097	28.399	25.609	32.366	206.724	72.0016
CADM3	42.7175	244.9	127.425	92.09	25.532	276.76	98.493	130.424	71.9667
AP2B1	20.493	60.05	71.609	n.d.	36.322	n.d.	n.d.	148.235	71.9591
TXNL1	6.8505	47.65	45.3	26.758	20.422	31.734	30.186	61.9257	71.7451
PPP3CB	19.736	69.86	124.424	32.103	31.597	52.572	82.734	94.6748	71.7213
RGS4	55.6915	201.31	256.662	10.636	94.629	0.195	0.511	290.025	71.6404
RNF157	24.8355	61.97	46.874	54.372	11.832	21.491	10.938	84.3723	71.3491
UBE2D3	18.8965	n.d.	56.395	41.518	13.943	59.291	72.721	94.0824	71.2022
TCEB1	14.659	21.93	41.041	13.202	14.034	21.183	29.888	156.167	71.1464
DPYSL2	54.1905	275.24	181.575	424.471	68.503	201.989	190.275	119.875	71.1192
ENSMPUG00000011384	77.68	n.d.	66.539	56.076	13.489	59.524	35.856	112.654	71.0981
GDE1	56.7825	49.47	55.158	39.991	32.332	21.448	23.891	131.007	70.8984
PPP1R9B	46.7505	194.99	74.99	92.881	31.216	116.958	51.624	84.6099	70.7927
SGTB	13.694	39.51	102.854	14.473	27.84	7.357	19.874	121.052	70.6261
NDUFS3	36.269	54.03	41.572	47.066	15.528	92.75	66.517	110.456	70.597
MBNL2	13.4735	29.28	47.334	41.881	33.582	77.498	143.228	115.031	70.408
DYNLL2	n.d.	238.39	252.408	160.018	81.314	270.625	209.438	247.833	70.3253
SLC39A10	15.7045	n.d.	175.016	31.877	64.156	11.248	27.803	95.8121	70.2729
C21orf33	n.d.	n.d.	n.d.	n.d.	16.814	n.d.	n.d.	55.9826	70.2414
CCDC104	13.2045	n.d.	51.785	n.d.	44.187	n.d.	n.d.	153.168	70.1025
DNAJA4	5.6155	67.34	62.808	35.066	6.877	50.244	34.059	67.6713	69.9784
NPC2	6.366	43.23	16.161	27.359	n.d.	31.426	88.661	79.5401	69.9635
ATP6V1B2	80.751	n.d.	204.919	116.925	50.033	204.657	204.302	216.002	69.7687
PSMD2	30.8195	125.25	64.425	58.195	22.218	89.474	58.536	173.755	69.6731
TTC3	n.d.	113.16	75.58	40.141	31.947	47.104	27.216	38.9373	69.6083
RPN1	10.3755	84.99	33.015	48.35	n.d.	32.616	28.143	64.7704	69.5457
ACTR1A	31.685	136.67	96.506	93.535	30.169	100.233	63.983	123.467	69.4939
CAP2	29.6685	n.d.	96.131	45.516	42.479	43.148	47.532	111.141	69.4469
RAB11B	n.d.	133.02	37.621	61.321	15.664	98.069	35.439	116.751	69.3215
Rab15	29.577	49.42	114.67	27.04	7.796	31.564	32.894	119.035	69.2614
KLHDC2	18.0315	39.16	26.095	24.409	16.754	27.236	34.177	48.9246	69.2155
CERS1	n.d.	n.d.	3.001	69.764	7.213	59.633	30.314	42.4632	69.193
CCT8	16.1535	91.96	70.277	37.358	43.98	62.689	53.474	94.4411	69.1838
TXN	n.d.	n.d.	n.d.	25.777	31.631	59.576	77.687	127.892	68.7986
EWSR1	25.666	61.6	22.527	37.279	14.636	86.241	61.589	84.5686	68.7966
EFEMP1	1.9155	12.69	25.182	8.35	16.944	5.321	19.69	16.2952	68.7288
VIM	12.142	194.01	25.46	75.695	57.694	21.528	91.924	16.267	68.7153
AK1	16.007	75.69	46.627	28.313	14.269	126.888	35.302	68.0078	68.6738
JAM2	5.4205	1.45	21.384	20.911	7.655	17.373	30.514	50.5978	68.6641
YBX1	17.023	158.02	0	76.395	23.007	141.868	132.175	91.1282	68.644
MFGE8	49.4995	95.39	24.86	80.31	4.855	45.669	20.443	44.9166	68.5349
FADS1	28.8715	32.92	30.155	22.332	10.212	34.758	48.991	50.378	68.518
CAMK2B	79.416	n.d.	0.065	80.884	27.412	144.374	58.049	174.517	68.3543
PINK1	57.7266	43.13	40.153	73.45	17.453	67.702	32.832	73.3305	68.3057
FYN	21.203	71.88	38.465	26.459	13.576	29.498	30.714	82.1018	68.2683
VPS28	35.65	112.67	13.009	36.228	10.168	89.652	44.946	113.418	68.1552
ENSMPUG00000006951	n.d.	n.d.	n.d.	n.d.	n.d.	n.d.	n.d.	60.6784	68.1087
MIEN1	n.d.	65.11	38.468	22.857	6.679	45.46	22.273	67.8741	68.0721
ROGDI	31.4485	72.51	59.587	47.467	11.049	48.501	23.821	188.055	67.9849
CETN2	5.279	44.13	45.852	32.942	48.076	30.136	40.956	47.0378	67.9571
NDUFB11	27.666	48.33	17.19	46.115	11.995	58.395	37.564	140.696	67.9257
DENND5A	25.1535	138.84	46.412	79.92	23.023	64.258	57.074	91.9392	67.8211
CLK1	27.7395	26.82	31.203	47.442	27.149	56.784	151.395	73.6578	67.7629
PPP1R1B	18.0225	51.86	56.087	80.336	7.027	200.273	45.12	141.693	67.6796
DLG4	n.d.	n.d.	28.062	71.212	16.494	95.736	48.415	206.775	67.6698
NGFRAP1	54.779	0	112.044	72.039	47.19	157.084	90.732	39.0279	67.5214
MTCH1	68.5145	291.72	400.052	147.432	85.205	201.698	109.208	76.5552	67.3954
NSMF	n.d.	n.d.	105.719	79.291	n.d.	65.835	15.457	156.72	67.3278
SLC25A11	n.d.	n.d.	39.85	24.73	19.594	34.961	22.288	129.854	67.2986
TM9SF3	9.843	26.08	31.475	24.519	17.194	18.289	28.89	44.2222	67.2538
UBE2G2	5.884	15.84	18.444	17.111	5.1	5.976	6.653	140.348	67.2097
CLDND1	n.d.	39.09	34.445	21.242	12.305	17.845	23.429	95.8033	67.1874
MMD	26.8355	53.71	136.82	52.16	54.545	6.691	15.872	101.392	67.1597
CRYAB	24.7755	65.94	94.905	846.031	33.841	336.424	237.284	46.5634	66.8999
ALDH7A1	10.8905	46.6	16.131	32.001	5.423	38.108	35.472	30.8048	66.8537
UBQLN1	16.2745	75.14	73.904	35.739	32.942	34.839	49.007	119.581	66.8051
DNAJC7	13.1755	55.87	26.132	25.102	11.574	57.753	52.594	111.565	66.6236
OGT	37.2205	51.95	51.65	39.348	27.623	51.063	91.458	72.5766	66.597
ENSMPUG00000004124	68.3735	n.d.	287.674	59.535	n.d.	183.81	189.729	229.256	66.5489
TUBB4A	86.5675	1009.93	77.5	997.875	n.d.	344.833	137.274	53.0354	66.5411
RPN2	16.502	59.8	21.985	41.946	15.031	53.159	61.266	62.9619	66.5329
OCIAD2	19.497	44.95	63.138	29.415	17.327	11.427	42.055	74.4197	66.4113
SLC25A23	43.799	n.d.	38.76	22.879	10.694	64	13.418	183.889	66.2159
ENSMPUG00000016210	n.d.	n.d.	45.566	34.039	29.453	49.388	68.711	124.325	66.1809
TBCB	18.924	n.d.	33.706	32.152	15.655	101.172	49.057	103.663	66.0619
ENSMPUG00000004231	9.2415	192.13	75.698	22.236	8.243	25.219	27.668	255.522	66.0446
NCDN	127.192	n.d.	79.904	194.065	45.01	123.697	45.978	68.6454	66.0143
HDHD2	11.112	n.d.	18.618	13.314	19.553	17.217	27.689	54.8998	65.9697
ENSMPUG00000007157	13.223	111.08	10.388	41.244	17.58	43.588	12.519	70.2484	65.907
MYO5A	14.425	55.1	49.945	45.21	33.576	30.535	36.578	64.4331	65.8671
APOA1BP	15.1975	9.63	20.621	12.28	6.435	32.139	16.489	41.6604	65.8031
ZRANB2	24.85	29.82	42.101	34.125	22.618	51.321	79.428	76.0907	65.7597
TSPAN7	279.069	338.11	300.872	207.427	104.385	398.343	298.595	92.1135	65.7312
ATP2B2	37.152	n.d.	42.367	54.886	31.112	60.806	53.898	122.152	65.7035
MRFAP1	86.557	265.07	125.316	n.d.	n.d.	n.d.	n.d.	76.6262	65.6704
PITHD1	n.d.	74.75	103.16	37.888	13.613	78.564	53.355	113.951	65.6028
ZMYND11	24.206	n.d.	56.779	50.129	27.065	45.738	56.732	92.4056	65.5798
PSMA3	15.9135	21.26	67.415	35.699	29.316	75.813	103.169	76.6715	65.5161
EIF4B	15.1495	18.55	42.485	29.674	29.057	69.17	51.582	131.421	65.3217
ENSMPUG00000016579	94.8705	1.35	133.114	89.303	23.004	106.014	86.229	127.018	65.2935
FGFR3	25.7525	26.82	13.055	13.039	3.023	34.121	14.361	29.1909	65.2712
ARL8B	18.2635	75.5	52.143	53.613	21.911	54.134	56.434	87.5844	65.1106
VDAC3	21.751	0	100.283	78.324	38.362	86.797	81.46	124.083	65.0552
PDHB	25.403	38.63	38.974	30.854	29.106	55.363	44.768	156.592	64.9097
PSMC2	27.715	9.54	53.518	66.602	26.69	72.399	54.579	119.436	64.7955
TMEM59L	59.156	304.19	224.127	263.977	34.717	235.909	109.114	148.437	64.7731
SBDS	26.667	32.34	26.078	37.129	18.261	39.656	115.974	95.3944	64.6993
RAPGEF4	34.1705	46.81	53.94	15.968	11.171	10.224	13.16	69.723	64.5248
CHMP2A	28.5645	88.26	56.268	26.582	16.394	55.733	30.788	107.079	64.3971
RAP1GAP2	21.3085	64.05	58.99	37.696	12.246	28.095	17.05	75.8964	64.3839
DBNDD2	15.7435	0.22	41.668	57.219	13.241	108.681	52.815	84.4687	64.3715
2004-09-01	n.d.	159.18	n.d.	n.d.	n.d.	n.d.	n.d.	68.237	64.3507
STUB1	38.3755	102.17	33.873	30.04	19.115	59.592	34.365	138.866	64.3507
ATXN10	28.3905	n.d.	55.769	85.366	40.804	109.572	84.517	65.0938	64.2734
ITM2C	129.681	433.06	383.505	109.888	42.522	139.689	70.479	99.2526	63.9374
MAP2	n.d.	206.95	158.498	181.747	121.339	111.711	161.541	35.395	63.7865
TALDO1	22.324	78.01	0.03	28.759	7.599	57.045	38.933	85.6692	63.7203
MDH2	151.272	122.38	47.662	103.425	n.d.	133.117	66.301	87.2705	63.6508
SCD	n.d.	181.84	175.294	148.419	18.199	61.492	121.011	36.0333	63.5693
HSDL2	4.433	8	15.356	12.596	3.309	8.415	21.727	22.5741	63.507
ENSMPUG00000016248	41.0905	75.4	32.462	96.084	25.299	101.008	81.214	106.249	63.4738
DCTN1	37.937	101.01	101.101	90.598	19.468	121.358	77.499	69.031	63.4338
FABP3	n.d.	9.55	59.913	33.257	16.595	21.716	18.316	198.672	63.3058
ZCCHC17	n.d.	n.d.	63.76	32.664	10.854	18.835	19.152	74.4703	63.2892
UBXN4	5.448	32.79	44.068	31.866	13.951	44.82	49.511	49.4587	63.2792
CLSTN3	41.2215	0.09	74.226	134.128	21.47	161.525	87.757	76.1738	63.2221
TSPAN5	32.509	29.37	51.101	24.025	2.288	31.854	37.121	45.8392	63.1905
DNAJB2	8.6125	66.87	71.872	41.204	13.357	57.508	29.389	49.4502	63.1529
CNTN1	19.2245	115.37	82.733	71.898	31.405	116.048	173.737	77.0463	63.1124
AKT3	7.338	114.32	77.86	24.047	36.001	18.736	31.792	65.8766	63.0173
RPS7	55.448	0	176.941	263.279	120.396	742.215	343.054	74.6894	62.9619
ZC3H15	12.305	24.32	62.542	13.082	11.513	19.085	22.458	80.7798	62.9251
HINT3	3.247	10.22	43.52	7.294	2.741	22.777	26.124	47.1355	62.9148
UQCRC1	68.8675	140.93	63.583	75.624	n.d.	126.869	86.077	131.531	62.7189
SAT1	19.382	82.87	13.691	55.107	41.993	35.332	106.568	31.3059	62.6957
CIRBP	24.329	56.35	60.948	43.741	11.889	150.058	63.302	75.8339	62.6942
ENSMPUG00000004862	35.741	47	46.678	63.131	n.d.	76.929	74.67	146.841	62.6073
HAGH	19.367	47.55	34.973	37.006	17.731	106.9	37.748	113.271	62.342
STIP1	22.0375	0	68.388	48.105	23.667	68.52	36.153	61.0146	62.3141
NDUFS8	23.3295	n.d.	20.059	36.145	11.02	39.029	12.044	111.053	62.2921
NAP1L4	17.4495	66.28	27.547	42.586	22.913	26.219	35.051	67.0576	62.2909
ENSMPUG00000003239	n.d.	15.73	43.012	47.071	26.62	79.723	53.586	75.5622	62.2653
CHGB	43.2971	190.88	329.256	161.514	62.394	384.821	316.115	104.461	62.1888
ADCY1	33.6605	79.75	62.66	46.826	28.321	36.194	7.407	119.877	62.0701
EPS15	16.967	41.25	54.231	45.63	27.502	28.751	42.872	69.4262	62.0453
DLG2	17.0795	51.82	47.699	n.d.	21.336	n.d.	n.d.	50.9763	62.0087
MGLL	23.8895	61.03	24.066	33.73	5.56	31.723	13.24	74.4928	62.0056
UGP2	6.0005	18.04	34.452	54.346	21.167	24.902	57.125	59.626	61.9593
CHPT1	6.471	25.46	10.839	18.445	9.49	34.645	23.709	23.3469	61.9271
ABCG2	4.2305	7.04	6.072	11.018	9.388	13.281	13.629	19.7576	61.8746
Ndufa9	20.287	n.d.	44.486	30.184	18.414	49.964	37.796	57.1965	61.7759
ARNT2	24.817	45.61	62.497	32.577	19.366	24.461	18.28	59.6226	61.6363
UBA3	7.993	18.89	34.764	18.329	11.357	23.359	30.771	59.1658	61.5672
ENSMPUG00000011734	49.6875	218.19	98.293	101.685	86.165	178.768	117.785	181.957	61.5059
SSR2	13.2135	137.34	33.44	58.994	11.86	30.261	22.97	75.6753	61.4328
SCARB2	22.9925	105.43	76.424	94.579	32.296	65.197	98.119	99.6047	61.3671
SARNP	7.5915	24.25	38.946	3.366	13.15	4.305	4.446	69.4078	61.3263
SRI	13.365	50.81	33.197	24.46	16.89	82.332	55.42	135.168	61.1844
AQP4	8.8935	144.91	106.568	116.783	72.173	45.19	194.214	22.9328	61.1674
TUSC3	n.d.	62.75	46.395	18.204	24.23	32.962	25.684	79.3795	61.0453
HARS	13.8865	35.53	50.811	22.218	10.303	34.247	26.207	85.1894	61.0398
HPCAL4	93.7835	244.63	315.246	96.313	55.404	17.05	6.066	55.3147	61.0274
AIFM3	97.7855	14.98	12.05	17.281	4.829	11.06	9.577	73.2829	60.9913
MYL12A	7.3485	n.d.	23.605	29.115	n.d.	41.631	37.795	35.803	60.9565
ECHS1	280.04	51.6	21.218	20.679	n.d.	22.133	17.245	67.2026	60.7072
HNRNPM	15.196	64.28	32.072	61.53	19.631	89.581	87.433	72.5435	60.5756
ENSMPUG00000008761	32.8215	n.d.	n.d.	48.466	n.d.	102.002	67.039	275.384	60.5203
ADCY2	54.732	63.72	67.434	37.032	21.538	19.773	9.273	90.8827	60.4983
MSN	38.7925	27.58	6.893	13.954	5.377	27.372	20.201	11.3302	60.4369
RPS15A	27.2675	0	224.376	0.246	3.323	0	1.884	268.045	60.3876
PRPF19	13.884	74.02	81.876	41.278	9.383	75.777	27.587	122.254	60.3725
SSR3	19.2735	42.48	71.553	44.775	18.503	91.932	79.825	97.3298	60.3447
CAPRIN1	8.399	49.96	51.329	58.293	26.725	59.633	81.485	96.2285	60.3074
AGAP2	64.5065	219.38	130.002	53.378	18.138	34.182	23.957	146.534	60.2385
ARF5	48.004	89.93	50.354	47.456	29.78	112.183	40.308	146.532	60.2325
ATP6V1A	35.736	90.96	114.548	67.275	59.696	81.119	77.782	146.741	60.1518
ENSMPUG00000001297	n.d.	16.7	56.95	8.745	3.714	15.861	8.539	82.7064	60.0758
AGPAT3	20.5565	30.04	17.756	54.27	15.57	41.459	34.192	73.5441	59.9675
ACADM	6.58	9.9	23.466	11.614	n.d.	5.434	15.103	58.273	59.8602
Vps4a	15.655	n.d.	36.617	31.987	9.009	35.911	22.77	126.26	59.784
RAB11A	13.7725	33.43	63.688	41.226	n.d.	70.524	105.407	125.252	59.7626
ACAT1	9.773	21.28	15.847	18.283	6.365	22.302	47.935	108.629	59.7322
GPR37L1	50.185	96.02	7.35	62.129	4.888	109.557	35.043	37.5119	59.7054
ENO2	92.045	413.12	450.789	254.971	91.401	543.816	315.169	181.433	59.6185
MYH10	11.1235	13.11	81.988	48.39	19.019	23.272	19.998	61.0933	59.5927
LSAMP	4.8685	50.46	53.108	36.663	25.775	23.863	43.843	102.586	59.3761
LIMCH1	9.737	n.d.	29.699	30.505	22.715	22.08	32.14	46.6845	59.2171
Hnrnpl	32.226	n.d.	46.584	62.983	23.837	136.05	77.713	97.7151	59.1777
KIF5B	14.8415	33.2	59.311	57.056	n.d.	36.694	74.943	70.1193	59.1223
NDUFA10	30.576	62.72	n.d.	43.274	16.704	52.186	26.28	136.419	58.963
ANXA6	13.212	n.d.	84.486	60.989	40.535	129.003	85.046	35.0325	58.9478
SV2A	44.5715	155.86	104.822	54.732	21.892	68.231	48.295	127.894	58.5154
SLC12A5	42.915	111.68	37.295	73.381	23.691	130.879	57.537	99.7769	58.5045
MAP2K2	13.3665	0.15	37.686	34.481	10.049	88.464	45.099	49.6821	58.4044
RCAN2	20.341	35.28	51.236	85.457	9.186	72.365	86.8	76.8643	58.3078
GRINA	106.999	n.d.	43.573	121.484	13.221	124.748	56.414	64.8337	58.3032
SYT5	20.5895	123.38	47.781	32.397	n.d.	22.065	11.282	79.7126	58.2945
CTSF	12.7795	0.5	56.402	57.8	13.232	50.144	25.659	85.2369	58.1784
KLC2	26.6125	65	37.887	36.393	11.129	108.217	32.045	121.764	58.1499
SLC25A5	57.0065	153.2	56.823	71.304	39.564	182.339	116.61	69.7056	58.0426
AARS	12.0225	n.d.	60.205	69.312	26.186	86.948	53.943	100.203	57.9261
C19orf70	n.d.	n.d.	n.d.	n.d.	n.d.	n.d.	n.d.	171.392	57.794
SNCB	104.447	138.22	81.062	143.317	20.822	162.077	59.912	321.618	57.7742
PRKAR1B	221.197	n.d.	91.209	98.562	n.d.	26.099	11.842	138.952	57.6836
ARL6IP5	32.567	63.36	55.7	35.08	30.119	58.05	74.034	157.747	57.4134
PPME1	37.8995	39.49	39.895	17.7	11.936	27.37	22.536	66.1376	57.3946
ATP5J	45.3995	0.25	50.06	69.946	35.778	91.505	117.669	126.044	57.3123
SERBP1	7.0525	111.59	53.613	47.12	19.962	80.027	80.469	121.033	57.2808
MYL6B	4.9205	n.d.	51.772	20.18	16.982	12.642	25.862	86.02	57.1932
SCN3B	9.0655	n.d.	117.605	20.964	10.709	30.579	24.288	50.9398	57.1619
CYC1	51.191	n.d.	39.924	62	n.d.	138.184	60.188	169.897	57.0765
EGFL7	27.276	24.2	15.043	5.797	4.554	11.099	1.894	59.6396	56.9917
ENSMPUG00000001240	n.d.	n.d.	n.d.	n.d.	n.d.	n.d.	n.d.	94.561	56.8771
MAPK1	32.5575	147.51	118.335	120.587	33.538	62.784	51.055	109.421	56.8621
NDFIP2	16.203	92.79	85.091	24.187	65.037	15.713	29.574	85.3851	56.844
HIF1A	5.069	29.75	11.988	37.337	13.201	31.827	60.35	34.4772	56.8106
PTP4A1	5.238	19.31	24.125	33.052	n.d.	45.219	61.232	41.4657	56.8
KIDINS220	18.882	n.d.	87.592	72.421	33.25	42.976	47.133	89.9713	56.7959
TIMM17A	34.628	n.d.	31.752	11.106	5.803	6.569	4.564	169.212	56.7808
EDIL3	7.835	n.d.	62.524	41.81	28.561	1.88	14.898	76.7467	56.6156
RAB2B	5.659	30.45	54.932	16.756	9.862	32.711	28.23	79.7638	56.4767
NONO	22.581	93.53	24.827	17.653	18.126	45.28	28.363	139.404	56.4257
NEGR1	11.962	55.14	71.243	25.434	30.034	44.571	58.731	126.447	56.3403
GSN	12.9615	n.d.	10.576	54.969	7.846	25.305	37.579	17.2431	56.2933
CANX	26.521	113.77	131.023	117.55	48.051	130.825	165.919	63.7881	56.2909
BABAM1	n.d.	n.d.	23.267	20.328	8.142	26.757	18.01	45.7643	56.2778
CMBL	2.507	6.82	9.181	13.04	6.564	16.602	11.846	21.2004	56.2358
NTM	23.3005	68.53	38.473	24.128	12.03	109.962	44.82	118.635	56.2282
KIAA1191	n.d.	17.74	29.838	36.282	10.486	42.147	42.032	131.128	56.1598
ENSMPUG00000009478	21.977	58.83	44.83	34.119	11.813	32.163	16.561	89.7668	56.1208
PIGK	1.9505	n.d.	46.538	9.001	15.56	16.329	22.647	22.9871	56.0832
FAM206A	n.d.	n.d.	8.435	7.944	8.29	29.178	25.29	15.1338	55.9828
RNF8	10.4715	3.71	21.699	27.143	6.56	12.921	10.331	28.6098	55.9655
AP2A1	33.5365	130.9	40.693	55.495	10.94	77.698	32.994	80.6861	55.9638
RPL23	36.1655	351.51	90.067	182.295	44.393	401.285	388.588	55.7344	55.6247
ENSMPUG00000009646	0.1735	n.d.	n.d.	n.d.	n.d.	n.d.	n.d.	6.29565	55.6021
Atp5o	42.647	170.35	0.619	105.242	73.158	156.586	153.5	438.33	55.5888
TMBIM1	3.0595	n.d.	9.413	10.624	2.112	2.627	1.59	61.1291	55.5621
CYB5R1	2.428	35.82	15.831	5.459	n.d.	17.327	5.892	28.8718	55.5606
CSRP1	50.822	97.76	n.d.	36.684	n.d.	17.951	12.443	58.7071	55.4582
PIH1D1	10.9035	13.75	6.243	9.721	3.844	14.306	9.7	48.7098	55.3024
STK17A	n.d.	n.d.	11.052	12.485	8.452	31.173	90.576	21.3115	55.28
ENSMPUG00000006166	82.9665	170.71	11.448	72.921	65.265	103.504	89.428	154.284	55.2616
ENSMPUG00000006250	79.837	n.d.	267.735	110.297	68.906	136.275	173.003	147.511	55.2426
CAMKV	75.3045	126.9	123.863	65.243	31.977	7.017	4.681	101.427	55.2396
PDAP1	16.9305	21.93	49.284	45.918	5.52	71.723	43.517	136.61	55.2134
RAB14	23.817	74.53	63.231	53.667	27.967	56.376	73.059	66.0595	55.1897
HNRNPH3	7.5335	26.8	34.794	31.164	6.129	39.655	50.467	101.555	55.1848
UBE2Q1	6.1395	56.86	48.966	25.259	9.009	25.129	20.062	99.3764	55.1677
SCG5	54.4265	149.7	164.474	128.994	123.997	223.642	143.307	79.4752	55.1459
NBR1	10.2895	38.49	35.033	20.869	16.477	25.431	23.868	70.4892	55.0749
CCND2	3.9595	50.23	51.423	9.886	18.439	24.743	12.765	42.4197	55.0599
SOD2	33.1015	36.08	56.276	n.d.	n.d.	n.d.	n.d.	209.088	54.9768
SLC25A12	15.08	18.68	61.152	19.794	16.535	37.005	34.251	124.52	54.9713
CALCOCO2	0.0027665	33.24	44.082	51.993	21.246	96.751	68.861	48.0391	54.9338
NDUFB9	89.9735	101.59	98.621	42.334	28.694	68.691	32.295	192.714	54.8982
GABBR2	21.0055	n.d.	87.142	57.703	22.174	63.834	37.861	97.3	54.8844
PSMA4	19.839	15.7	n.d.	19.724	12.015	53.873	48.117	107.128	54.884
NDUFS1	15.5295	42.66	64.205	25.19	29.221	29.176	25.971	148.407	54.7576
PMPCB	16.7255	n.d.	23.357	17.304	9.296	32.337	40.725	72.0949	54.7314
VTI1B	27.8255	n.d.	37.921	39.602	21.147	63.118	46.479	175.185	54.6613
NDUFB6	22.0725	41.73	19.704	29.89	30.234	57.186	53.373	123.318	54.4986
PICALM	10.721	25.27	38.793	46.027	25.848	29.488	49.603	49.5561	54.3355
ARPC4	16.5865	86.15	n.d.	43.016	n.d.	38.594	45.046	72.5616	54.2858
FABP7	8.8075	210.71	106.786	73.075	12.87	20.538	100.944	19.6669	54.2668
AHCYL2	13.161	32.65	19.317	23.186	11.178	17.522	21.972	85.8961	54.1835
DDOST	13.272	n.d.	39.112	17.864	13.223	31.218	23.806	90.4781	54.0704
GPS1	27.808	n.d.	29.62	45.125	13.011	65.399	27.993	78.4461	54.0415
PNISR	n.d.	n.d.	29.912	41.77	26.778	34.24	76.852	61.6124	53.9938
VCAM1	2.4985	31.79	17.712	1.636	n.d.	0.326	6.725	14.314	53.9032
Ckmt1	43.0865	n.d.	n.d.	n.d.	n.d.	n.d.	n.d.	133.783	53.8605
POLR2E	37.642	67.33	13.684	33.032	10.79	30.276	9.726	103.857	53.8416
AMZ2	7.371	12.98	53.824	40.736	5.602	16.422	31.523	34.8993	53.8179
MAP7D1	n.d.	n.d.	61.511	64.461	8.848	67.452	28.153	89.3535	53.79
UBA1	30.5425	111.9	44.501	75.597	15.261	109.622	89.001	63.6975	53.7754
PDIA6	12.102	n.d.	52.808	35.578	23.381	29.162	26.821	55.7467	53.7089
TCAP	1.7895	1.5	16.458	34.415	16.187	22.683	17.964	26.8717	53.6735
CCDC25	36.018	19.93	36.465	18.153	15.894	25.723	37.915	74.5721	53.6256
LANCL1	n.d.	n.d.	122.416	95.563	28.663	63.054	89.463	54.8236	53.5897
Syn2	33.517	72.02	97.84	42.045	10.191	38.239	38.32	96.963	53.5794
COPS7A	43.4275	n.d.	21.96	20.963	6.784	24.17	11.796	60.9934	53.5178
BTF3L4	10.278	9.76	0	18.83	13.231	29.254	48.943	81.1065	53.4294
SPG7	10.726	n.d.	15.638	47.65	6.712	41.948	17.783	34.0681	53.3728
EIF3G	15.462	33.23	41.819	39.761	21.123	103.182	50.098	101.151	53.228
FLOT1	n.d.	92.73	143.388	58.99	25.326	116.417	68.272	48.7591	53.2039
OSBPL1A	41.7885	84.27	65.269	38.327	35.152	11.347	9.646	82.7075	53.1991
OCIAD1	32.4515	74.5	108.181	120.498	76.751	103.816	137.178	12.4023	53.1214
WBSCR17	10.11	n.d.	30.699	27.611	12.167	44.648	28.018	97.7221	53.0499
RPL7L1	6.6635	12.19	13.662	20.452	7.262	10.255	15.339	85.0033	52.9985
SMARCA2	14.7245	56.59	43.754	40.229	18.594	56.065	48.615	50.488	52.9825
TPPP	64.092	24.1	151.521	169.103	31.714	14.997	5.922	110.483	52.9601
GPX1	23.738	n.d.	36.775	47.108	18.421	47.278	26.584	23.6644	52.9163
EIF4G3	20.091	67.86	52.338	53.111	18.765	26.796	40.531	54.0513	52.9108
NADK2	n.d.	7.19	26.936	9.698	n.d.	9.108	25.391	37.878	52.8983
RTN3	71.6535	288.23	287.013	n.d.	81.861	n.d.	n.d.	59.6872	52.8552
ENSMPUG00000002430	n.d.	49.16	17.758	24.026	10.617	45.248	41.96	22.3572	52.8462
PSME1	7.3095	n.d.	25.251	11.874	10.479	180.356	90.857	77.2955	52.7423
RBX1	17.1415	n.d.	61.789	43.156	26.915	61.624	50.1	46.9138	52.6368
PRELID1	31.1185	68.42	19.761	32.165	10.782	26.656	17.88	75.8729	52.5579
REEP2	33.586	74.12	44.28	42.715	7.794	65.578	28.338	89.6422	52.5363
KRTCAP2	10.47	61.07	18.016	25.955	8.12	49.562	33.337	86.6775	52.4975
PAMR1	8.186	49.47	16.907	19.541	5.622	3.24	3.6	20.7872	52.4863
ENSMPUG00000011426	45.718	109.25	100.156	49.794	8.86	270.86	145.385	81.9919	52.4737
BLVRA	3.45	21.86	21.413	1.73	1.243	6.96	7.164	46.4582	52.4438
ARGLU1	23.81	26.8	26.052	36.934	33.516	34.351	44.62	61.9053	52.3727
TFRC	9.0645	23.17	23.057	19.336	12.979	21.56	21.12	43.8793	52.2746
CACNB3	39.9785	91.16	67.582	21.691	12.335	17.182	9.503	52.205	52.2733
SPIN1	14.259	68.65	40.026	26.737	32.564	78.731	62.399	57.893	52.2066
EIF3L	12.5075	84.58	7.961	27.385	13.882	191.346	129.366	79.0877	52.2032
NT5C3B	n.d.	n.d.	46.734	30.61	n.d.	31.542	18.104	115.597	52.1682
SLC9A3R2	10.8435	47.65	9.698	19.216	n.d.	39.112	9.819	57.4402	52.1501
MEA1	12.1355	11.75	31.757	27.348	19.564	44.711	20.535	70.4607	52.1181
TMX2	26.914	n.d.	47.529	49.737	18.011	75.704	50.814	122.63	51.9666
MOBP	27.551	642.39	70.402	445.947	26.862	8.117	18.963	27.6195	51.9221
ENSMPUG00000008317	n.d.	n.d.	n.d.	n.d.	n.d.	n.d.	n.d.	31.2589	51.854
UFC1	12.8005	48.99	33.218	34.634	18.528	66.757	53.588	91.5716	51.854
NCS1	30.8475	205.5	122.244	76.699	17.141	24.959	11.157	78.0762	51.8234
PEF1	n.d.	54.16	30.322	32.855	8.453	38.122	25.638	32.4313	51.8227
RPL22L1	18.122	0	27.65	6.482	3.545	0.532	1.005	44.6769	51.7727
CDC34	10.6975	41.09	23.413	16.242	7.644	20.067	11.896	67.3336	51.7251
TAGLN	1.9625	34.87	9.989	25.697	8.249	244.451	55.592	38.7927	51.6935
ENSMPUG00000000068	17.9925	67.07	49.935	32.941	19.119	14.61	13.138	120.155	51.6721
GABRG2	28.807	69.37	84.719	36.843	42.409	62.193	52.736	110.186	51.5633
SH3BGRL3	50.5925	n.d.	31.344	75.637	0	80.27	41.761	55.8873	51.4863
RAP1A	8.1955	23.57	19.71	10.75	5.505	11.923	21.866	76.4207	51.4834
C19orf53	n.d.	53.97	n.d.	n.d.	n.d.	n.d.	n.d.	58.3993	51.4487
C14orf166	n.d.	46.7	n.d.	n.d.	n.d.	n.d.	n.d.	68.2211	51.3602
ABAT	23.1065	96.87	35.826	78.154	22.929	69.787	44.259	75.4633	51.3369
PPP2R2B	17.0415	54.1	109.813	29.147	23.536	15.526	24.01	60.0426	51.3033
NDUFB10	49.801	27.98	42.939	52.074	26.092	144.875	65.025	379.164	51.2321
TRA2B	9.24347	46.81	32.038	25.331	24.891	48.882	55.113	85.1711	51.1206
NEIL2	0.9425	18.82	13.136	1.554	4.745	20.465	6.267	5.05348	51.0964
SLC4A4	14.7545	28.51	28.201	40.493	27.217	52.443	132.389	32.8507	51.0661
DCLK1	22.4775	n.d.	79.958	42.21	46.779	15.256	17.36	58.8338	51.057
UBAC1	16.6515	n.d.	25.274	55.734	12.541	37.904	14.643	68.8989	51.0482
COPG1	n.d.	109.59	54.832	72.14	n.d.	134.754	52.726	223.105	51.036
ATP6AP2	22.8715	89.24	109.214	30.316	40.163	62.675	81.093	85.7219	51.0147
STK25	28.75	71.63	17.747	23.767	3.998	38.612	23.116	70.1127	50.9443
SNRPD2	37.9995	1.89	96.039	38.815	23.072	117.285	43.645	123.143	50.9443
HSD17B10	6.6845	21.72	30.016	35.776	9.374	27.067	19.673	36.8592	50.8854
CCT5	24.264	64.26	50.335	34.958	18.427	81.728	46.299	132.059	50.8197
CRAT	33.1455	48.6	8.252	14.724	4.925	10.831	12.522	18.9576	50.8079
ATP5G1	46.783	160.34	103.394	56.852	41.769	81.393	51.087	166.186	50.7777
UBXN1	20.5275	43.72	21.03	27.519	7.388	55.54	27.58	68.4911	50.7728
PDE2A	33.1635	n.d.	61.364	37.296	14.126	4.83	3.535	113.774	50.6124
MARCH6	14.4335	48.73	42.791	41.164	25.225	46.525	61.301	89.1039	50.5718
DYNC1I2	25.684	39.17	35.871	31.18	15.964	31.822	44.144	68.3911	50.5504
SDHC	30.0025	43.25	69.617	10.816	12.505	6.897	6.182	50.3196	50.508
RPH3A	81.6285	72.26	52.769	56.564	12.476	38.576	47.582	48.3831	50.4429
SYNGR1	35.5656	179.8	n.d.	64.052	n.d.	130.392	61.116	55.5614	50.4399
BRD9	20.4805	n.d.	20.081	29.85	4.82	19.27	9.225	45.9754	50.4306
TTC7B	27.16	n.d.	37.595	5.782	3.308	22.89	9.67	36.5505	50.42
HSPA4L	6.899	20.83	51.921	8.612	27.865	9.341	13.167	82.2126	50.3385
PDK3	3.502	10.7	20.085	14.243	9.367	3.867	4.044	19.9277	50.332
ETFB	33.122	54.43	24.008	39.692	12.356	117.455	54.852	55.3787	50.3198
EPN1	55.052	n.d.	31.265	51.237	10.445	64.343	17.384	63.8084	50.3187
CHMP4B	36.6635	41.9	77.577	53.892	14.382	63.539	32.975	61.0804	50.2879
SLC2A1	22.2825	42.71	36.87	73.357	n.d.	51.324	38.112	24.3405	50.1432
SMARCD3	39.4535	46.95	24.425	61.288	12.838	68.601	42.486	69.5198	50.1375
ATPIF1	76.505	86.73	79.704	97.681	23.369	276.657	195.806	146.963	50.1153
STX1A	145.657	151.69	62.548	44.622	17.371	2.998	1.029	59.9074	50.0313
INPP5F	6.5065	127.12	208.342	112.744	46.512	35.534	56.165	88.1216	50.0241
MRPL18	10.862	35.92	37.994	23.171	8.92	100.735	31.847	108.452	49.8185
RHOBTB3	1.784	13.91	13.989	13.52	6.373	2.132	6.457	11.6668	49.7766
SV2B	25.418	76.62	114.835	47.118	26.891	111.337	106.295	106.932	49.7363
MAST3	23.459	n.d.	43.776	51.916	5.605	4.125	6.855	34.0328	49.6603
Sec22b	12.2985	n.d.	n.d.	15.06	n.d.	13.573	18.294	77.89	49.6528
SUCLA2	14.9835	64.22	112.184	43.615	29.968	49.278	81.511	68.0809	49.6304
HN1	29.168	81.03	36.015	37.441	15.947	75.139	43.246	82.1753	49.6296
PIP4K2C	14.849	2	42.291	20.914	11.416	46.529	45.767	86.4096	49.6164
CAMKK1	n.d.	17.52	37.608	11.79	10.351	9.87	9.97	38.1519	49.5953
RNF13	12.539	28.68	43.577	35.732	17.58	24.371	42.948	46.4473	49.5852
PTK2	10.734	n.d.	59.648	37.543	13.996	24.628	32.927	43.5813	49.5651
DYNC1LI2	23.9115	51.44	108.823	49.659	28.124	46.934	45.186	103.959	49.515
WDR82	12.704	59.04	67.821	55.158	34.187	48.337	59.283	116.744	49.5139
RRP15	2.4205	13.97	11.751	4.761	3.702	23.013	18.397	29.6748	49.4783
PTMS	144.655	n.d.	111.771	130.558	n.d.	383.177	136.034	402.031	49.4605
ASPSCR1	5.5925	n.d.	29.394	13.845	5.286	19.697	10.304	43.0441	49.4201
RAPGEF5	5.902	45.99	57.744	50.527	30.676	1.803	6.399	43.7078	49.4111
TAX1BP1	10.7155	59.61	58.629	42.643	23.356	39.079	78.472	69.0914	49.3929
C6orf106	n.d.	57.43	n.d.	n.d.	n.d.	n.d.	n.d.	62.4625	49.3768
GRIPAP1	11.8615	22.67	51.853	53.791	11.929	76.706	41.721	86.6769	49.3496
ENSMPUG00000008935	10.0225	19.56	39.555	12.233	4.016	21.3	17.251	63.3868	49.3009
MAPRE1	3.556	33.51	7.519	25.504	13.012	23.641	29.266	40.5073	49.2398
SERPINF1	1.3685	31.9	12.893	1.9	2.103	5.457	20.447	11.2977	49.1564
MAGED2	5.524	54.2	55.726	22.313	n.d.	48.619	33.076	55.4228	49.0766
HPCA	n.d.	269.92	132.43	56.7	16.274	109.698	3.244	31.9193	49.0199
ASTN1	10.781	n.d.	27.611	21.507	10.748	13.233	11.564	25.8653	49.0167
PFDN6	n.d.	n.d.	34.012	40.659	6.914	74.044	35.779	118.029	48.9849
KCNIP2	24.62	34.19	40.841	12.737	17.526	11.042	7.178	106.131	48.8745
CCNI	51.56	251.38	42.728	105.957	47.074	318.369	339.364	83.0671	48.8136
DNER	10.082	133.63	44.57	91.843	15.892	152.954	172.076	79.1305	48.8068
DDT	8.56	27.21	n.d.	10.432	n.d.	27.877	6.041	56.2273	48.8038
CSNK1G2	36.3615	50.08	19.43	23.649	6.549	22.876	12.468	69.3645	48.6426
SCAMP1	19.586	38.58	47.084	28.103	29.654	25.196	44.047	122.191	48.5399
THYN1	8.4875	n.d.	13.816	15.718	10.68	14.695	21.147	32.5538	48.4756
FKBP4	18.02	84.44	70.179	81.2	25.964	157.16	93.927	76.906	48.32
TIMM13	15.09	64.43	n.d.	28.881	n.d.	11.872	6.558	123.862	48.291
ARRB1	19.7845	84.03	51.157	64.842	19.201	44.788	34.388	78.513	48.144
CCT4	11.353	69.58	69.155	55.76	10.73	71.863	87.293	66.0638	48.1249
CSNK2B	n.d.	69.53	28.789	54.187	13.344	80.055	66.616	102.199	48.1141
DZIP1	8.7521	184.5	22.867	56.737	24.428	7.739	15.452	22.9669	48.1062
ADRBK1	35.521	116.83	54.92	48.074	10.801	62.573	28.104	78.4422	48.0659
CNBP	27.579	n.d.	107.775	98.589	65.225	378.189	209.996	58.9822	47.9609
RAB12	20.492	n.d.	46.055	53.289	16.877	88.901	69.305	57.5885	47.9608
HK1	31.942	147.83	67.157	55.834	20.001	162.662	81.583	71.5084	47.9455
VPS41	17.245	n.d.	48.161	31.62	16.104	24.522	44.863	95.6326	47.8895
EPB41L3	n.d.	44.68	52.519	52.585	24.758	67.738	77.096	62.6951	47.8586
TOMM70A	11.9825	7.65	43.431	20.816	14.553	33.829	38.514	45.5497	47.8542
SPAG7	n.d.	52.75	35.516	32.944	11.476	69.058	100.82	114.971	47.8161
LAMTOR1	n.d.	47.75	25.874	31.537	14.074	66.35	31.686	59.7977	47.7996
SH3GLB2	38.731	68.08	33.172	50.179	12.924	72.477	28.815	48.0589	47.7964
TMED9	16.3965	22.57	n.d.	31.498	12.451	24.118	22.525	38.4676	47.7603
DYNC1H1	15.3905	n.d.	82.635	97.36	26.123	73.321	53.558	39.0758	47.7016
SLC4A10	14.4835	35.86	60.15	20.868	26.285	49.159	74.987	100.068	47.6773
ENSMPUG00000009107	78.1865	22.75	53.417	45.288	33.439	70.347	46.346	129.349	47.5944
ENSMPUG00000019141	130.276	n.d.	278.473	107.385	114.303	220.505	124.838	89.1008	47.5927
DYNC1I1	16.116	n.d.	68.437	34.869	24.256	36.727	27.229	107.593	47.5588
HPRT1	n.d.	41.55	124.419	62.235	33.265	25.837	28.663	55.1306	47.5576
TPPP3	12.192	25.72	17.445	60.196	7.006	38.082	40.883	85.0435	47.529
MRPL27	14.2	n.d.	27.317	23.102	13.527	50.882	37.484	70.4254	47.5252
SRA1	9.4625	25.94	34.549	9.949	12.998	18.278	6.482	61.929	47.5195
ENSMPUG00000016874	17.2015	n.d.	26.34	25.5	10.052	40.993	20.507	125.028	47.4065
RWDD1	21.422	20.57	17.49	17.615	n.d.	31.672	32.457	38.1646	47.3976
ENSMPUG00000013160	2.467	10.03	9.359	25.659	4.775	52.568	22.45	23.5963	47.3959
PSMA5	20.019	37.48	48.371	23.046	16.61	40.37	29.104	140.688	47.3656
NSFL1C	13.5935	28.8	25.664	32.777	13.335	68.562	33.716	65.6319	47.3426
Skp1a	40.061	n.d.	n.d.	n.d.	n.d.	n.d.	n.d.	213.826	47.2167
ARHGAP44	9.5845	60.78	38.578	44.182	12.017	35.1	19.663	65.2719	47.1348
LAMP2	5.454	20.09	18.039	43.402	19.387	16.33	33.044	72.5922	47.0981
RBFOX3	17.1505	n.d.	25.887	25.425	3.029	105.195	42.69	60.8461	47.0969
MEAF6	12.7415	n.d.	n.d.	19.477	12.819	35.828	37.432	52.0248	47.0939
NDEL1	12.636	n.d.	33.543	12.92	13.205	15.178	15.801	52.3624	46.982
ATG12	9.1265	18.01	47.022	43.253	22.237	25.715	28.128	22.2025	46.9699
PSMC1	31.2495	68.55	46.594	59.059	19.187	59.986	46.498	76.4864	46.9621
HSPA9	17.337	82.77	60.029	78.455	26.829	122.232	115.417	50.4539	46.9139
NDUFB7	40.27	53.2	28.872	42.913	24.446	64.284	23.312	106.805	46.8835
PGM1	3.765	41.58	21.296	24.86	9.073	20.056	10.115	38.8422	46.8414
ERGIC3	24.1875	n.d.	36.552	28.364	8.37	61.826	42.076	80.2717	46.7609
TRIM37	n.d.	25.21	27.109	10.317	12.539	3.574	7.565	77.6602	46.7166
DST	9.927	43.1	39.222	69.848	27.469	35.694	37.918	23.5135	46.6832
SDC2	3.883	14.01	8.544	7.135	4.334	25.842	48.157	43.1011	46.6569
FAM177A1	n.d.	7.53	17.257	13.73	11.254	4.651	7.497	39.7973	46.6452
ARF4	12.6045	45.48	81.577	49.839	56.968	70.072	81.234	55.9162	46.636
CLASP2	15.329	82.87	68.308	82.921	40.755	45.938	77.48	79.7996	46.6217
NT5C2	8.345	29.08	19.844	19.577	9.845	25.626	27.816	32.8922	46.5374
IMMT	9.6495	52.74	35.592	27.795	16.054	39.121	31.985	55.9567	46.4859
PYGM	28.6315	48.59	20.084	23.795	13.359	55.394	43.842	51.2931	46.4639
CYFIP2	38.8625	107.49	108.031	62.997	24.694	52.366	30.791	46.0657	46.3873
AKTIP	10.5085	36.22	32.999	11.976	19.47	9.982	11.968	89.8318	46.3813
Hdgfrp3	3.1925	n.d.	54.772	15.89	n.d.	29.71	26.372	118.48	46.313
PPP2R2D	8.044	n.d.	18.487	0	0.063	1.507	1.229	88.7589	46.2584
SRSF11	22.4455	n.d.	39.578	38.355	13.71	71.742	94.6	96.8404	46.1411
EPAS1	15.847	41.04	14.137	33.867	n.d.	14.913	18.307	58.2947	46.1364
DCAF11	96.406	n.d.	17.987	11.74	8.854	14.368	12.016	53.5754	46.0318
DHRS7	5.8765	7.31	35.009	4.144	4.451	36.749	75.806	35.1065	45.9659
FGFR1OP2	n.d.	6.61	27.03	11.737	6.592	8.602	16.511	95.6544	45.8676
HSD17B12	9.806	36.15	22.781	34.207	18.434	26.661	39.752	23.5189	45.8593
PSAT1	15.561	47.89	23.713	23.544	31.174	68.97	52.039	41.1658	45.8123
LAMTOR4	n.d.	55.13	30.983	35.211	20.884	46.793	19.709	125.808	45.7984
MAGED1	64.166	83.08	64.087	60.323	n.d.	74.895	53.179	59.7241	45.7749
U2AF2	22.8745	n.d.	29.468	46.888	7.619	58.776	34.1	55.3374	45.7635
COMMD4	22.6895	21.07	12.774	11.916	4.579	32.934	6.984	59.5217	45.735
MAT2B	23.246	54.38	17.639	5.769	7.451	19.92	15.443	73.443	45.7283
OCIAD1	32.4515	74.5	108.181	120.498	76.751	103.816	137.178	9.76107	45.7192
ANK2	23.5667	71.25	69.657	n.d.	46.385	n.d.	n.d.	51.3445	45.7119
CCNY	8.1855	91.98	35.217	52.414	27.077	20.714	17.974	69.4204	45.7007
DDHD2	5.0775	16.78	47.55	31.056	15.04	11.66	15.233	72.0341	45.6644
USF1	8.9765	39.27	21.012	20.606	8.48	20.116	11.182	85.9574	45.6534
OTUD5	9.8685	57.44	24.279	31.016	12.623	24.637	19.104	58.8886	45.6236
SNX3	44.443	74.6	123.964	103.824	38.18	92.128	116.221	56.9397	45.6034
PITPNA	31.9048	n.d.	56.235	26.772	13.273	31.43	18.07	115.614	45.5306
C17orf62	n.d.	22.72	n.d.	n.d.	n.d.	n.d.	n.d.	23.6556	45.5247
AMFR	17.115	36.32	43.737	62.136	20.565	52.082	43.738	58.6485	45.4966
FCGRT	8.5805	n.d.	7.691	5.078	2.43	13.433	15.489	17.4882	45.4801
OXR1	15.2265	n.d.	112.837	n.d.	38.792	n.d.	n.d.	40.5112	45.4637
U2SURP	n.d.	11.9	19.828	16.569	9.501	17.494	32.71	33.0939	45.4542
MPP1	11.1045	25.08	14.336	38.192	8.331	30.026	15.44	83.2068	45.4093
CCT3	15.364	81.18	65.26	65.419	27.816	133.479	85.459	87.2077	45.3541
STMN3	110.871	n.d.	117.515	139.433	64.968	158.775	104.903	33.6824	45.3285
MTX2	7.815	21.1	40.705	12.26	12.812	15.704	20.335	64.3291	45.2838
PCNP	26.4355	45.64	68.203	46.868	27.162	74.739	122.198	52.8426	45.2522
PTPRA	18.294	114.7	67.701	38.073	27.422	51.383	53.456	53.1225	45.1798
ENSMPUG00000008272	29.214	75.36	72.39	36.511	41.699	40.951	23.788	117.818	45.1748
ANXA11	5.919	23.48	51.137	18.65	8.268	21.812	19.344	31.3796	45.1688
VIP	9.433	7.29	44.375	3.149	11.721	0	0	20.7223	45.1372
TIMP2	26.3285	n.d.	60.109	77.865	17.068	55.014	37.396	116.687	45.13
COPB2	8.2485	36.62	41.356	29.317	14.491	20.19	30.865	70.3967	45.1268
PABPC1	40.6445	n.d.	28.68	69.596	12.631	171.723	145.628	50.0347	45.1237
B3GAT3	30.359	37.34	24.995	35.054	11.548	46.995	15.246	43.4739	45.1036
EIF2S2	10.6435	n.d.	20.477	29.938	7.62	51.528	54.642	49.8413	44.8432
IFT52	5.3875	10.22	13.872	6.182	1.957	19.567	23.216	35.735	44.8339
HSPH1	46.9385	117.18	102.151	112.669	62.189	26.031	39.153	60.4741	44.8166
UBE2E3	10.537	n.d.	70.637	41.272	15.132	70.507	89.947	42.471	44.8024
MAPK8IP1	42.727	98.69	44.648	45.676	17.373	40.068	16.766	94.4898	44.7934
ACLY	15.313	52.95	36.908	48.497	15.05	36.382	51.113	36.5991	44.7679
ENSMPUG00000002600	n.d.	n.d.	n.d.	n.d.	n.d.	n.d.	n.d.	66.3631	44.7558
CLPTM1	17.9885	98.7	24.836	41.902	5.699	44.159	30.852	52.017	44.7143
GPCPD1	317.304	11.5	20.721	12.439	14.764	20.268	25.551	53.3042	44.657
ZNF259	n.d.	n.d.	40.395	n.d.	10.243	n.d.	n.d.	71.0554	44.6453
GAP43	41.5305	175.27	298.413	166.445	76.382	281.144	184.074	16.6465	44.6193
SLC25A18	n.d.	n.d.	8.476	n.d.	n.d.	n.d.	n.d.	37.6787	44.6158
XPOT	4.571	22.23	49.305	25.583	15.095	20.178	31.757	27.0372	44.5493
TUBB3	73.6995	591.1	170.171	203.182	29.089	200.875	76.888	35.1685	44.5484
Rab4b	19.184	n.d.	34.329	20.281	16.254	46.111	25.797	82.7496	44.5168
GPBP1	6.5545	44.42	36.266	34.586	22.118	39.127	53.078	58.6934	44.4894
TRAPPC2L	21.9605	39.01	42.239	26.369	14.842	20.434	15.135	61.5967	44.4866
GTF2I	36.1285	62.3	44.529	66.744	25.16	36.294	67.868	52.9562	44.4497
OLA1	9.088	33.02	55.242	5.639	9.268	4.201	4.84	64.4269	44.436
HDAC5	15.4605	58.52	24.869	31.943	6.609	25.169	18.455	38.0928	44.413
USP5	23.9705	66.75	41.387	29.318	10.548	32.111	19.529	81.7565	44.3935
FAM81A	19.71	22.25	21.621	5.372	10.638	10.911	7.975	62.8159	44.2892
GABBR1	n.d.	243.31	316.586	192.842	38.548	167.306	107.108	102.749	44.2773
AK5	8.6265	46.85	171.184	27.387	25.968	2.694	2.277	79.48	44.2638
AGAP3	35.6955	43.81	21.772	36.981	6.149	63.167	18.028	53.3266	44.2444
FDFT1	9.432	80.51	34.73	28.315	18.561	46.648	28.344	56.4112	44.2411
TSPAN33	24.084	60.05	11.702	45.283	4.804	39.129	25.972	16.135	44.2351
ILF2	10.711	47.3	39.322	22.266	21.519	53.326	53.83	54.3059	44.2118
AAMP	24.5792	n.d.	27.516	37.439	15.896	50.565	34.527	91.6995	44.1517
ENSMPUG00000003337	11.1335	48.43	n.d.	41.866	55.469	51.696	44.161	89.036	44.1278
AXL	3.975	16.86	8.402	13.42	3.739	5.928	15.093	17.6118	44.1173
CACNG7	37.842	110.64	n.d.	45.794	3.204	50.586	20.332	109.872	44.1148
CADM2	8.00722	33.38	44.209	32.548	39.226	32.32	61.999	43.8702	44.1017
ZNF207	n.d.	57.43	33.799	18.665	18.175	13.891	18.717	62.1313	44.0883
TTC19	6.72	7.48	73.548	15.15	7.901	13.851	6.062	84.2833	44.0735
USP7	10.7	45.36	34.662	41.042	15.031	57.363	47.434	65.8896	44.0045
CAMK2G	30.2445	66.75	69.435	43.895	35.417	50.922	43.377	67.1281	44.0032
PSMF1	3.975	n.d.	27.875	15.463	11.145	33.586	22.889	32.6912	43.9839
WARS	20.6395	60.95	53.54	49.095	10.541	30.705	23.163	112.266	43.9616
DBN1	39.8935	75.29	22.643	31.613	6.956	52.577	28.285	49.0966	43.7883
HMOX2	14.6575	75.32	48.208	40.158	16.369	24.557	14.639	90.8686	43.6317
ABHD12	47.6445	111.59	49.049	33.937	14.37	14.862	8.73	79.6241	43.5807
MPC1	n.d.	n.d.	29.545	17.904	8.968	71.223	36.933	164.791	43.5789
PFKP	23.251	67.93	36.081	43.913	6.806	148.18	52.511	67.4612	43.5512
GLOD4	5.60846	9.07	38.217	27.442	18.075	20.528	24.369	54.2601	43.5192
SEC61G	6.018	25.03	29.227	27.392	16.67	84.26	80.141	76.0255	43.5044
PLEKHM2	14.2665	82.9	26.319	49.48	11.097	37.256	15.706	85.6262	43.4249
MPRIP	11.041	n.d.	n.d.	57.54	16.418	48.501	26.924	44.8864	43.4044
SMARCC2	23.913	n.d.	33.847	43.345	13.466	52.918	44.264	66.0372	43.3888
OSTF1	2.25237	9.77	34.934	10.106	5.305	7.357	14.198	45.245	43.3837
Rbmx	5.9225	34.17	8.515	34.166	12.591	62.725	91.757	59.9655	43.2962
TUBG2	9.7905	55.79	11.151	23.634	8.749	32.305	13.525	172.674	43.2801
MRPS7	11.2855	15.12	21.141	12.317	8.982	32.448	31.239	71.128	43.2753
Glud1	30.78	208.11	97.285	131.711	n.d.	67.617	68.9	70.5328	43.2429
NCBP2	7.623	4.52	29.615	7.719	12.251	31.529	35.557	67.9934	43.2255
CNTNAP1	14.913	74.66	37.891	34.409	10.545	15.793	15.378	38.1585	43.1999
PYROXD1	2.294	3.24	13.276	9.021	7.48	10.189	18.432	8.67504	43.1898
FAM192A	8.606	n.d.	36.712	4.284	9.218	11.559	7.858	68.7071	43.1528
WRB	n.d.	33.74	n.d.	13.278	8.181	9.016	20.335	84.7609	43.0843
NIPSNAP1	9.887	35.75	53.89	45.026	10.699	34.774	12.666	79.3421	43.0792
CASC4	10.8115	n.d.	23.993	18.421	n.d.	16.29	18.23	37.6019	43.017
ASAH1	n.d.	11.53	51.439	12.046	8.932	15.809	9.53	56.0359	43.0135
HMGCR	7.51959	77.29	45.909	22.835	12.714	17.216	32.226	36.7146	42.9976
CD99	n.d.	n.d.	9.025	13.974	7.766	2.733	5.294	11.3365	42.9843
ATAD1	17.96	22.17	25.992	14.684	19.166	12.46	18.326	68.8831	42.81
PPP5C	30.7515	51.7	34.174	24.514	n.d.	24.753	15.502	74.757	42.7932
JKAMP	7.9865	n.d.	48.769	10.909	11.934	11.494	14.424	54.8199	42.7802
USP22	30.0985	n.d.	80.153	79.467	11.851	39.84	29.92	117.704	42.7544
TOMM22	11.7505	55.63	31.609	27.224	17.639	55.771	28.917	70.8435	42.7505
Rpl22	13.4505	175.09	77.501	110.071	48.002	233.431	195.773	224.585	42.7148
ACTR10	7.257	0	40.297	47.024	15.094	48.927	58.568	43.9847	42.6323
ANKH	n.d.	56.01	24.055	34.718	15.88	50.767	36.996	87.7914	42.63
ENSMPUG00000001776	n.d.	23.17	21.41	111.992	16.49	71.417	44.829	67.9454	42.615
NOL7	11.2705	n.d.	21.339	28.516	14.44	42.852	30.314	66.5074	42.5189
TRAPPC6B	16.417	21.42	16.69	14.792	6.849	35.64	41.83	27.8656	42.4969
HDAC3	22.033	23.37	23.442	15.022	8.57	33.985	21.723	43.6742	42.4339
MRPL28	12.1655	103.13	21.977	12.843	14.571	29.018	12.699	55.6777	42.4206
MLC1	28.644	111.14	40.743	n.d.	20.423	n.d.	n.d.	16.7596	42.4155
COA3	n.d.	17.57	n.d.	42.729	n.d.	47.322	30.43	67.3047	42.3742
CISD1	79.1395	20.21	n.d.	13.897	n.d.	17.498	19.929	96.1855	42.3742
CELF2	23.103	42.06	18.57	0.088	16.691	1.361	1.796	42.668	42.3185
SYNE1	33.8805	7.87	28.203	n.d.	19.432	n.d.	n.d.	19.552	42.2557
Ndufa7	n.d.	n.d.	36.625	31.259	13.115	68.167	22.683	97.9832	42.2465
ARPC5	15.9715	49.84	50.927	38.096	12.899	27.865	41.013	42.4894	42.2359
FAM131A	40.34	24.55	52.869	19.412	22.181	24.407	11.288	49.6468	42.1531
PDCD10	9.353	17.87	25.737	9.994	12.035	7.968	15.972	34.0816	42.1257
TTLL7	8.2625	13.98	42.657	29.355	43.416	16.335	40.213	38.6014	42.1032
AGK	8.8465	13.99	14.32	6.994	3.052	19.531	14.245	38.1083	42.0499
SRSF3	n.d.	29.49	50.444	15.003	28.023	96.372	69.401	101.751	42.0067
Dgcr6	n.d.	n.d.	10.234	n.d.	n.d.	n.d.	n.d.	78.3194	41.9843
COMT	n.d.	72.95	20.255	n.d.	n.d.	n.d.	n.d.	39.0232	41.9541
FAM107A	80.9965	41.5	53.978	126.704	22.257	44.118	26.68	18.4888	41.9459
ENSMPUG00000010913	n.d.	n.d.	n.d.	n.d.	n.d.	n.d.	n.d.	72.1037	41.8779
CYB5B	123.206	47.36	45.75	33.03	n.d.	12.967	30.873	126.172	41.8351
FAM134A	31.464	29.1	47.799	62.451	15.001	100.21	44.801	74.0197	41.7409
TXNIP	4.142	23.14	15.905	46.156	n.d.	29.88	42.286	8.51865	41.7291
FBXL16	93.26	407.5	74.962	27.966	11.103	22.198	6.852	37.85	41.7086
CERK	6.055	n.d.	28.766	10.876	6.61	6.122	5.984	33.5578	41.6458
M6PR	10.19	30.2	23.775	23.287	11.68	16.198	22.907	80.0851	41.6165
PHB2	59.302	46.81	42.593	33.599	9.199	105.256	59.649	101.53	41.6045
CNTFR	7.5595	47.85	7.147	30.355	n.d.	72.469	25.946	40.9562	41.5902
IFT57	5.8185	35.37	33.974	11.887	9.399	29.94	23.513	54.8621	41.5293
SRPR	8.829	42.76	33.476	29.941	7.408	33.198	31.484	55.1355	41.5233
NRBP1	30.587	36.54	24.193	33.988	16.879	63.815	77.277	72.6557	41.4963
RAP1GAP	26.5055	44.62	59.548	54.422	7.247	20.646	11.421	44.9989	41.4804
PEX19	9.1045	25.55	41.447	14.336	12.077	31.771	27.912	79.764	41.4347
PITPNM1	25.5235	70.85	22.932	42.191	10.592	41.568	21.169	55.999	41.3456
C16orf62	n.d.	n.d.	n.d.	n.d.	n.d.	n.d.	n.d.	13.7897	41.3354
CYB5R3	7.7175	51.85	22.478	63.966	n.d.	74.017	39.49	53.2984	41.329
CUL3	9.3525	n.d.	23.264	20.222	19.998	22.407	32.978	43.3652	41.2601
TMEM130	35.6265	246.31	156.566	135.317	25.569	78.927	30.067	49.8206	41.189
PSME2	4.548	16.28	18.596	10.572	4.437	21.554	17.125	67.1296	41.169
DNM1L	13.6635	n.d.	48.285	31.366	26.185	26.629	35.015	60.3914	41.1566
AHSA1	26.9605	n.d.	55.541	65.752	26.293	58.544	37.936	87.737	41.1498
PRKAR1A	59.7225	256.67	124.305	116.273	68.106	202.165	129.425	48.9252	41.1346
BGN	2.1135	31.76	5.73	16.625	7.431	7.589	7.194	7.68107	41.076
C1QBP	n.d.	n.d.	50.186	24.04	15.417	53.268	29.684	185.395	41.054
ACSL3	n.d.	73.34	61.465	63.903	31.636	41.085	46.701	32.3122	40.9612
DNAJC19	15.524	27.8	15.46	10.56	8.942	23.26	25.041	80.615	40.9296
DDX24	32.482	15.86	59.751	44.887	16.424	205.248	29.214	88.1883	40.8781
ALDH3A2	33.6415	46.12	16.972	35.689	12.305	12.046	9.145	33.1088	40.8458
ANXA5	12.008	25.15	66.861	64.976	11.927	23.373	42.382	26.7785	40.8149
POLR2C	13.353	9.9	46.367	22.843	11.033	41.06	29.687	59.6823	40.7924
GET4	18.102	52.71	16.791	n.d.	3.338	n.d.	n.d.	55.3212	40.7917
ENSMPUG00000004834	n.d.	n.d.	n.d.	n.d.	n.d.	n.d.	n.d.	36.5883	40.7809
PIN1	7.433	0	95.217	73.013	48.403	65.658	32.218	85.4412	40.7371
RSL24D1	9.785	20.94	20.286	13.468	15.954	35.067	45.533	47.9442	40.6532
CD2BP2	9.3545	13.43	24.938	12.411	12.336	30.851	21.67	121.001	40.5777
BTBD3	13.6035	79.84	60.405	18.886	18.335	63.642	67.072	22.4163	40.5637
SNRPN	129.78	194.17	308.984	132.159	n.d.	193.444	70.844	90.7117	40.5398
TCP11L1	1.3605	23.08	22.683	23.103	8.71	10.787	23.243	27.5283	40.4934
ENSMPUG00000002526	97.9385	477.27	57.703	26.63	21.476	25.632	16.172	94.8773	40.4666
PGD	n.d.	44.13	37.9	16.052	12.918	39.959	20.409	24.8108	40.3394
Nampt	4.1125	n.d.	17.679	1.948	n.d.	2.823	3.867	24.0725	40.3309
ETF1	7.5615	24.07	2.434	22.314	13.342	26.277	28.519	44.2414	40.2735
ENSMPUG00000000321	6.2315	35.16	36.134	25.346	9.261	24.888	19.969	65.345	40.2703
SF3B2	19.4085	55.6	31.714	51.198	12.64	70.198	43.927	47.8098	40.2697
RPS7	55.448	0	176.941	263.279	120.396	742.215	343.054	64.9054	40.2329
AP3B2	20.071	22.29	32.154	44.233	6.933	50.38	24.15	42.2906	40.2291
SCCPDH	34.4925	35.5	44.436	57.627	11.606	34.038	63.428	39.4999	40.2265
HEXB	26.8345	17.13	15.993	4.546	2.329	3.587	5.947	59.768	40.1437
ARHGEF2	14.3585	59.13	35.94	22.393	8.387	14.597	9.975	31.7145	40.1396
PSMD7	21.6545	41.13	34.104	55.312	9.285	54.354	48.696	100.532	40.11
METAP2	5.9465	8.06	26.223	29.476	8.904	36.368	53.356	72.3684	40.096
RAB5B	17.2849	81.27	38.915	71.671	17.056	56.52	78.425	70.428	40.0873
EIF3J	33.746	12.95	24.397	27.5	8.845	33.503	36.212	16.3789	40.0277
ABCF1	n.d.	20.16	25.033	25.756	5.079	25.259	19.368	37.7902	39.9791
FADS6	10.6735	53.47	11.943	6.668	3.775	8.574	1.12	14.4493	39.9315
Chmp3	13.0525	n.d.	34.846	15.054	12.052	16.968	13.535	90.6319	39.8002
SPOCK2	56.9075	n.d.	88.545	158.978	43.184	270.645	147.923	43.6193	39.7007
KARS	16.8615	73.5	44.799	25.055	24.983	38.194	33.136	72.3765	39.6572
SGCB	16.005	25.82	25.725	34.43	9.533	10.468	21.078	28.3356	39.5959
DCTN4	8.6815	35.32	36.029	11.263	18.982	14.482	8.984	66.3466	39.5145
RDX	5.083	36.9	29.947	37.199	13.287	14.417	25.923	45.8703	39.5051
NTAN1	10.6948	13.86	21.688	26.831	9.181	26.825	26.645	47.9447	39.5042
VDAC2	31.489	87.85	108.003	62.573	39.591	80.995	73.826	58.0524	39.4693
CNKSR2	12.6435	36.75	31.148	16.521	19.208	36.255	33.78	34.057	39.4243
RPL21	53.729	160.6	18.62	66.227	68.094	85.549	49.116	79.3482	39.409
HERPUD1	21.3075	47.62	18.288	16.77	11.772	26.414	18.501	58.8315	39.4013
PIK3R1	7.079	0.82	31.391	34.174	26.469	15.497	30.349	54.0639	39.3954
ID2	30.408	48.34	n.d.	23.238	24.388	44.436	70.433	21.2439	39.3649
CD151	5.484	16.39	13.797	19.156	n.d.	10.411	5.617	26.3975	39.357
MRPL49	4.5	7.52	11.911	18.404	9.483	6.371	7.065	46.9047	39.3522
CMAS	11.875	40.96	43.434	32.936	21.496	72.584	46.94	31.1304	39.3455
KPNA4	6.129	19.15	31.927	17.812	10.52	17.281	25.281	47.9005	39.3306
RPS29	116.838	n.d.	252.789	139.22	199.051	146.76	133.635	662.761	39.2522
BECN1	17.6195	64.02	55.516	24.841	22.495	35.49	28.241	55.1319	39.2279
OAT	13.43	77.66	53.447	47.014	45.254	49.526	37.754	104.217	39.196
ALDH6A1	8.297	22.63	7.175	20.693	8.715	14.51	19.202	28.6283	39.1533
THOC7	22.7795	28.3	23.284	7.335	10.59	8.328	29.203	33.9536	39.1493
TMEM242	n.d.	n.d.	10.46	3.238	7.443	3.248	7.875	40.8752	39.1051
Dcaf8	11.2585	n.d.	49.145	19.953	16.572	19.106	17.243	44.6017	39.1025
CTSA	12.877	53.1	16.544	36.62	8.099	31.675	25.002	32.3082	39.0758
CKAP5	16.56	n.d.	33.427	41.326	18.807	29.865	39.78	51.0744	38.9877
HERC3	16.9435	19.48	31.762	6.479	9.652	20.139	12.971	86.1459	38.9469
TMEM147	23.637	n.d.	36.107	46.317	21.207	82.72	35.767	76.3225	38.9029
ACSBG1	27.348	35.41	16.56	26.828	12.323	60.036	27.026	21.0673	38.8673
TP53I11	n.d.	10.65	14.583	6.408	3.95	100.308	21.416	11.1861	38.8598
FUBP1	7.087	28.85	16.96	19.622	14.884	33.288	42.572	26.9303	38.8571
ILVBL	6.6875	4.08	12.864	7.108	5.701	13.109	8.374	20.0165	38.8287
SLC25A22	26.9715	110.35	n.d.	47.978	8.864	41.423	22.063	80.615	38.8256
RBM39	14.709	64.27	50.448	52.694	29.112	78.796	94.702	40.1938	38.8187
DNAJB6	22.0285	35.05	19.581	57.39	n.d.	145.943	118.622	93.9793	38.8184
NPM1	18.141	104.4	56.896	7.876	6.08	21.423	14.951	85.772	38.7948
BLVRB	2.389	9.35	6.361	12.34	5.172	22.669	5.958	41.8504	38.7567
DIABLO	16.3225	n.d.	15.126	7.798	6.655	13.432	10.005	27.8878	38.7434
EPHX1	4.6745	30.91	10.501	18.26	7.685	17.696	46.763	15.7365	38.7316
NELL2	52.635	125.51	89.81	46.476	43.66	81.863	65.819	93.0165	38.6953
KIAA0430	n.d.	32.59	31.155	37.361	12.178	39.524	46.533	25.9392	38.6922
PPP1R2	7.60806	n.d.	50.995	24.803	13.608	31.38	37.283	85.9282	38.6714
ENSMPUG00000011453	n.d.	n.d.	n.d.	n.d.	n.d.	n.d.	n.d.	64.6769	38.6596
Anp32a	28.3925	n.d.	41.991	27.208	15.291	94.313	64.577	43.088	38.6315
KXD1	n.d.	55.52	21.232	20.421	6.368	8.245	3.456	64.4477	38.6281
KTN1	5.545	19.08	23.481	29.77	17.46	19.102	44.602	30.4694	38.5704
NUDCD3	19.1735	64.25	n.d.	27.461	11.07	18.367	10.578	78.0668	38.4717
GIT1	32.2535	n.d.	28.333	42.883	10.041	28.713	11.97	47.0159	38.3699
PAPOLA	11.079	34.75	28.701	27.029	9.094	24.035	39.777	40.8819	38.3684
2011-09-01	n.d.	58.95	n.d.	n.d.	n.d.	n.d.	n.d.	59.6389	38.3553
MFSD10	15.6555	7.21	6.787	9.618	0.862	3.787	2.647	30.9877	38.3476
LMBRD1	11.207	21.58	38.731	44.563	22.073	26.34	45.321	29.6628	38.3177
JAM3	8.0655	26.24	18.069	38	6.686	3.501	5.003	40.1777	38.2082
ENSMPUG00000004840	n.d.	n.d.	n.d.	n.d.	n.d.	n.d.	n.d.	32.7846	38.1805
ACTR3	18.1555	n.d.	63.187	41.474	n.d.	36.819	60.071	71.5634	38.169
RTCA	n.d.	12.84	36.517	12.918	11.69	24.053	24.803	35.1136	38.1389
MAG	36.8725	200.77	15.789	124.368	11.702	15.923	27.95	26.4756	38.1216
MADD	15.982	38.58	39.004	34.41	8.511	47.122	31.938	40.9976	38.0992
ENSMPUG00000015081	n.d.	n.d.	n.d.	n.d.	n.d.	n.d.	n.d.	51.2142	38.0584
TMEM141	11.417	26.12	6.545	8.679	0.347	44.439	12.775	16.3963	37.9924
RASGRF2	n.d.	22.26	35.121	14.989	18.941	1.108	4.268	23.0045	37.9767
SNRNP200	7.734	n.d.	21.372	37.588	9.346	44.262	23.767	77.9327	37.9699
DDB1	17.152	78.04	43.842	47.313	12.882	63.587	43.328	46.5494	37.9227
EHD3	10.5515	34.98	42.421	26.376	8.726	16.317	11.97	67.8673	37.8669
PNP	3.2455	15.1	77.117	19.009	n.d.	6.031	4.674	60.1383	37.8511
TOMM7	25.8975	62.42	61.749	25.294	91.961	27.87	33.133	224.757	37.8373
MICAL2	18.938	n.d.	30.046	9.834	25.481	9.002	12.883	72.3281	37.8114
CCDC90B	2.913	4.78	21.334	5.894	9.576	8.475	7.607	24.6587	37.7587
EVL	20.446	48.3	47.477	44.926	n.d.	34.147	14.201	75.7127	37.7493
DOCK9	6.774	52.74	30.77	n.d.	18.893	n.d.	n.d.	51.5165	37.7387
SECISBP2L	5.082	47.07	69.199	25.039	22.65	13.283	28.636	59.9979	37.6766
KIF21A	11.6585	37.3	83.636	46.856	19.904	42.215	68.34	48.0094	37.6611
NAPB	49.8495	171.62	187.641	82.232	58.268	115.75	36.841	67.24	37.6311
MAP4K4	9.188	61.86	21.256	34.412	5.524	15.437	27.112	23.6269	37.6047
PLEKHB2	15.9105	135.17	70.04	69.332	63.153	70.909	62.082	41.6391	37.5942
PTOV1	22.7955	124.3	29.664	46.012	8.8	91.902	35.78	84.2323	37.4735
GPR162	101.32	81.07	77.325	24.798	12.693	52.706	18.591	69.4831	37.4514
ENSMPUG00000010940	n.d.	n.d.	n.d.	n.d.	n.d.	n.d.	n.d.	65.1887	37.4462
NLK	17.4645	n.d.	43.243	14.654	13.812	7.466	12.878	61.7845	37.4363
ENSMPUG00000015898	n.d.	n.d.	n.d.	n.d.	n.d.	n.d.	n.d.	49.5969	37.416
HIGD1A	22.589	n.d.	141.425	n.d.	0.118	n.d.	n.d.	334.181	37.3953
CYP46A1	55.585	115.79	49.755	52.79	n.d.	17.455	7.248	76.8756	37.3152
CLCN4	n.d.	2.44	31.951	7.043	n.d.	6.854	4.805	28.1334	37.2972
PRKAG1	12.4	29.81	20.174	14.303	7.901	36.544	27.23	38.7603	37.2048
EI24	15.6825	29.21	21.58	19.238	n.d.	14.719	23.259	95.7845	37.1998
DLG1	11.527	27.56	33.014	19.272	21.237	12.096	31.827	61.3275	37.1902
UPF3A	6.666	13.49	3.026	18.763	10.626	12.697	23.679	37.08	37.1884
GLG1	8.9925	39.5	35.051	41.952	8.676	38.72	35.593	36.9696	37.1713
TOP2B	8.257	33.59	51.631	44.887	22.148	109.24	109.705	39.1849	37.1524
SNCA	218.425	293.2	195.209	45.532	42.389	239.032	154.114	132.247	37.1166
PTPRS	48.537	n.d.	24.56	51.986	19.824	16.948	15.812	55.6344	37.0916
EXOC7	8.0975	35.01	27.675	17.48	5.535	25.195	11.623	36.8647	37.0869
MAPRE2	23.6895	175.86	68.326	113.958	23.263	56.941	54.359	28.3857	37.0756
SRSF6	16.504	40.96	28.198	52.816	11.631	46.435	70.584	46.611	37.057
DPM1	38.21	27.71	32.355	27.399	12.261	20.784	35.355	93.1683	37.0399
HNRNPUL1	6.2005	44.39	23.805	43.3	8.975	87.866	46.557	57.5758	37.0251
ABHD14A	11.2785	31.17	3.999	9.317	2.827	21.791	17.795	59.4822	36.9825
DDA1	7.5255	n.d.	25.074	10.808	4.686	10.85	8.77	57.9585	36.9596
BPNT1	8.217	23.43	31.492	9.662	5.311	16.019	33.59	71.9186	36.9305
CAPNS1	26.633	178.6	78.532	121.916	19.804	193.704	95.999	31.9943	36.9195
DHPS	9.6765	32.55	21.229	22.663	8.352	75.078	26.475	89.3301	36.9002
PPP1CB	40.2025	118.84	99.037	67.586	34.289	108.469	133.39	62.5513	36.8874
WDR61	7.6555	36.71	21.474	14.305	15.315	36.509	24.803	66.0943	36.886
PLCD3	3.0775	12.55	3.127	6.699	1.112	8.274	3.939	48.1522	36.8832
TSPYL2	104.584	83.19	56.611	58.063	17.291	167.477	108.885	41.0146	36.8132
SH3GL2	36.043	92.78	135.636	74.473	54.931	154.822	165.999	80.7503	36.7846
PTPN5	25.2935	27.44	33.598	23.156	7.981	1.55	1.113	47.678	36.7769
ENSMPUG00000003056	n.d.	n.d.	n.d.	n.d.	n.d.	n.d.	n.d.	49.4092	36.7703
SNRNP27	6.7095	13.3	35.357	6.54	8.298	42.113	26.943	71.2653	36.7639
ELOVL5	10.174	47.19	29.7	75.053	4.569	24.132	51.361	12.049	36.7348
ADRM1	13.4325	n.d.	24.961	28.075	6.177	58.74	18.211	61.301	36.692
LIMK1	14.5935	33.7	11.514	20.973	5.988	15.248	8.378	88.3354	36.6628
PTPRZ1	12.7855	65.42	42.537	64.77	17.776	28.854	63.358	23.0374	36.6463
Nomo1	10.6645	n.d.	75.152	n.d.	10.194	n.d.	n.d.	32.7457	36.5726
RSU1	4.8795	n.d.	3.209	9.394	2.395	11.715	10.498	29.3461	36.5642
ABI1	11.133	25.85	32.508	14.258	n.d.	14.095	24.368	32.1261	36.5215
MICU3	n.d.	28.18	44.344	24.065	n.d.	38.248	60.033	49.7412	36.4848
SORL1	8.89381	15.44	21.888	28.154	14.323	29.073	20.544	30.7317	36.4436
STRBP	7.664	25.63	29.471	11.287	25.832	6.523	11.145	56.08	36.4421
YPEL3	60.873	120.61	51.763	92.719	39.272	141.776	69.559	203.408	36.4349
ENSMPUG00000008331	2.1595	5.4	19.845	9.487	6.384	10.553	18.4	18.6338	36.4265
SLCO1C1	7.6965	16.97	5.588	8.333	5.112	4.237	21.769	11.7293	36.4108
POLDIP2	15.9815	37.19	26.347	36.265	20.657	80.499	45.521	65.4484	36.3691
CTNND2	16.98	153.98	36.09	61.5	11.025	48.702	43.185	37.695	36.3603
OBFC1	2.8765	6.25	12.459	3.268	1.866	9.656	9.69	13.0809	36.3339
RAB11FIP4	15.3605	115.66	74.035	29.247	20.508	19.749	12.192	58.0503	36.3051
RAB18	14.504	21.84	18.486	56.302	27.957	54.961	50.781	36.0049	36.2954
TMEM128	12.618	13.48	8.778	6.453	6.844	5.934	13.616	27.0335	36.2134
DVL1	19.7885	59.94	18.602	16.857	4.978	62.299	34.967	69.7752	36.2029
BBS2	5.648	14.85	19.22	12.818	4.122	26.395	21.3	24.8619	36.1973
HCN2	18.2205	59.51	13.546	54.047	10.845	34.429	13.261	46.1185	36.1885
COPS5	12.887	31.89	50.032	32.232	20.038	37.048	46.12	61.7399	36.1689
GANAB	45.268	48.11	27.52	40.71	9.792	32.958	34.84	32.0265	36.1404
NME1	32.8992	99.9	101.025	3.203	n.d.	20.762	19.274	67.3943	36.1277
POLR2G	23.3295	45.15	23.833	21.656	13.036	41.639	25.238	52.6859	36.0856
CRBN	9.4765	18.88	21.278	16.97	20.804	11.595	15.773	36.4675	35.9876
DPM2	17.7445	29.17	26.93	16.155	4.476	39.853	16.207	70.1824	35.9607
PTK2B	38.2825	137.85	69.362	n.d.	26.78	n.d.	n.d.	77.6101	35.958
ENSMPUG00000010234	16.8487	92.22	n.d.	34.844	14.037	43.901	23.878	189.374	35.9291
CCNDBP1	10.6665	6.16	28.38	22.333	10.08	29.974	23.423	49.607	35.928
ENOPH1	20.466	46.48	45.992	21.946	12.564	45.671	37.468	204.317	35.9148
RAB24	10.7215	34.53	14.858	16.398	8.105	41.745	35.732	50.0964	35.9036
GABRA2	12.3995	18.46	24.142	6.669	18.766	9.041	20.567	31.5203	35.8975
PRPF8	13.921	51.38	40.077	41.276	13.134	48.86	33.754	42.0097	35.8964
SGK1	5.1205	25.48	12.135	27.006	6.197	18.204	25.667	43.582	35.889
CDS2	22.0445	47.37	37.396	48.979	26.227	42.315	46.691	42.7333	35.8623
UBL4A	n.d.	26.81	16.772	13.225	2.424	5.74	2.489	25.3981	35.8254
NUTF2	6.4915	0.15	12.332	27.955	12.462	24.406	19.483	49.5446	35.8202
HIBADH	7.9815	n.d.	28.036	19.063	11.035	16.084	27.856	22.581	35.735
VAMP3	n.d.	19.57	10.842	17.41	3.316	11.671	20.428	15.9958	35.6668
PDCD6	13.5615	n.d.	46.395	23.194	7.05	22.619	17.925	56.1476	35.661
ACSL6	24.038	n.d.	44.941	24.044	18.8	67.392	44.318	40.2527	35.6446
DARS	10.1775	26.4	22.62	18.756	20.166	29.383	42.609	63.9257	35.5951
TRAP1	17.517	49.95	18.882	19.51	3.855	16.256	5.508	33.5796	35.5478
ATP6V1H	15.1425	74.74	62.307	56.489	25.281	48.261	34.15	39.0507	35.547
KCNH3	25.083	27.59	12.498	15.175	6.155	0.978	0	41.9212	35.4799
ANXA7	9.162	20.65	11.45	13.083	12.048	6.792	12.308	39.7573	35.4634
RPS3	49.5275	327.47	179.258	210.324	141.62	302.405	210.455	99.946	35.4572
QARS	7.581	n.d.	22.897	19.102	3.852	21.767	28.549	42.6622	35.4509
GOLIM4	2.3595	14.02	8.61	20.518	4.443	15.982	34.905	26.0331	35.3996
Csnk1a1	17.6385	54	42.672	28.467	26.337	39.242	53.458	49.0044	35.3986
RER1	11.321	n.d.	20.259	26.923	15.081	40.427	25.806	73.533	35.385
SLC48A1	16.575	n.d.	23.662	27.672	9.075	20.817	11.018	46.7455	35.378
ADD3	11.799	56.88	39.091	29.662	22.531	66.633	121.39	31.2155	35.3404
SLC23A2	14.3115	n.d.	27.584	19.476	10.604	14.148	14.956	29.6225	35.3217
NCAM2	12.426	30.34	79.901	12.161	20.831	25.973	49.7	54.064	35.3206
AGA	1.22	6.01	9.633	3.456	2.258	2.72	2.476	63.1402	35.3172
BTBD10	10.7605	46.53	29.359	14.398	21.228	11.557	15.041	34.3632	35.3008
KIAA0930	n.d.	0.06	28.443	17.53	7.556	5.8	6.24	76.6866	35.298
TCEAL1	14.0595	11.98	52.625	10.96	6.154	24.289	20.061	7.95019	35.2691
RFTN2	3.1435	7.57	1.552	13.711	5.705	11.941	25.695	17.1525	35.264
NDUFA8	43.008	87.38	135.118	40.603	22.44	72.72	53.767	85.7616	35.2293
UNC13C	0.933	14.79	14.408	14.826	4.447	18.79	22.189	14.5984	35.2267
WIPI2	22.01	23.5	24.874	27.758	8.259	23.252	11.382	53.8663	35.2064
MED29	3.0485	0	17.259	11.497	14.394	24.982	11.843	115.06	35.1979
PRODH	n.d.	n.d.	8.119	37.806	n.d.	13.73	4.313	42.7857	35.1795
RAB4A	11.4915	20.39	12.444	10.312	10.638	5.341	6.779	55.2362	35.1421
ARPP19	25.8845	89.32	51.514	33.82	47.652	11.87	21.321	32.4616	35.142
DDX1	18.005	n.d.	53.738	59.269	31.095	54.519	50.763	61.3366	35.1168
SCN1A	10.7485	15.35	27.83	17.534	24.308	9.196	24.94	50.6407	35.1071
PUF60	26.519	52.96	27.354	20.648	10.364	29.758	17.258	53.7433	35.0524
PHKG2	25.0275	23.45	24.995	10.524	8.017	13.087	9.249	34.5964	35.0477
CAB39	16.9215	n.d.	62.028	35.43	27.532	31.842	50.361	34.5097	34.9824
ACAD8	3.0865	6.7	15.326	10.682	4.75	8.555	5.994	57.3755	34.9785
SNRNP25	9.4415	n.d.	20.705	44.628	20.551	75.509	46.139	20.6955	34.9215
Mdp1	5.968	n.d.	5.818	10.805	5.535	49.211	21.17	79.3935	34.8891
SHISA5	11.1755	70.27	25.6	25.667	2.145	36.596	9.589	24.8089	34.8789
FGF12	10.091	19.56	34.005	15.063	23.663	22.155	20.992	97.5199	34.8676
FAM115A	11.339	n.d.	n.d.	69.311	n.d.	55.822	80.509	25.6217	34.8558
ENSMPUG00000011347	n.d.	n.d.	n.d.	n.d.	n.d.	n.d.	n.d.	50.9693	34.85
AES	101.617	n.d.	n.d.	159.161	62.331	298.545	113.659	202.147	34.83
RB1CC1	3.3415	33.01	32.423	34.591	17.435	27.807	25.905	22.4361	34.7624
RBM25	9.4545	12.84	20.148	13.16	8.967	13.997	19.439	34.4955	34.7564
Ndufb8	59.3145	70.14	58.442	80.237	55.063	94.467	29.668	81.3926	34.7507
SRPRB	6.097	16.43	25.851	18.923	11.604	25.567	19.668	35.516	34.6496
Csnk2a1	10.829	n.d.	25.333	19.746	14.523	26.375	34.97	62.8509	34.6057
LSM14A	6.1525	28.96	16.048	19.129	5.482	39.077	50.786	30.8167	34.5936
SCP2	12.386	6.26	44.796	27.336	0	29.101	39.764	19.6653	34.5821
EIF3F	27.3205	n.d.	28.53	33.934	8.326	36.277	30.938	62.2785	34.5306
UBE2D2	7.2455	50.74	38.748	43.896	n.d.	56.325	57.536	37.3614	34.527
EMC3	n.d.	36.3	76.374	45.765	25.924	52.216	50.166	53.5858	34.5203
RASGRF1	17.434	44.39	35.406	20.642	5.897	35.889	23.162	52.7438	34.5081
RAB3A	148.28	262.35	152.037	212.38	88.795	180.848	79.395	64.9831	34.5057
JAK1	10.4855	34.15	35.039	29.538	28.162	42.518	39.864	47.9657	34.4985
CNIH2	67.5775	101.43	12.085	61.325	6.786	26.145	12.889	84.12	34.4902
CEPT1	3.563	18.43	18.814	13.657	11.039	12.034	22.35	26.7293	34.4771
ARFGAP2	2.7855	n.d.	30.588	20.96	6.49	42.862	22.938	46.2594	34.4707
SF1	22.732	47.32	18.939	40.179	8.359	49.468	33.667	33.5476	34.467
CMTM5	39.824	35.14	7.975	23.914	5.013	5.526	9.055	20.5161	34.4561
AKT1	25.192	n.d.	12.954	28.347	5.166	39.672	20.467	62.2476	34.4399
CAST	15.139	9.23	9.911	14.925	6.457	6.168	19.24	35.4652	34.3779
NDRG3	87.3135	97.81	65.43	79.622	38.726	99.189	82.585	65.7655	34.3724
SORBS1	7.1675	34.63	26.064	25.969	12.348	8.576	19.377	16.5324	34.3269
MMS19	5.1715	15.19	14.614	16.763	2.711	14.653	19.484	27.0282	34.3256
PDCD6IP	5.629	31.26	25.469	25.319	13.462	23.123	30.407	30.0067	34.3142
MX1	0	66.35	57.158	3.466	3.231	17.967	7.703	11.0586	34.307
NHP2	15.232	18.18	22.184	15.854	8.94	16.015	16.909	95.3427	34.2894
Higd2a	26.2015	66.91	n.d.	35.684	12.657	51.921	29.761	102.715	34.2803
RAB11FIP3	12.292	61.71	31.018	33.45	10.972	24.947	12.593	49.4721	34.2773
CREB3	10.96	45.09	32.158	13.321	4.784	17.2	21.985	37.0055	34.2507
PCCB	9.1135	12.74	22.089	9.12	6.843	8.914	8.808	35.9798	34.2491
WDR45	8.143	17.26	16.871	13.34	9.058	23.697	15.431	36.0163	34.2346
CNDP2	7.573	n.d.	44.089	23.537	5.869	20.571	9.914	51.0775	34.2324
MRFAP1	86.557	265.07	125.316	n.d.	n.d.	n.d.	n.d.	74.5269	34.2282
PGM3	0.889	6.16	10.598	15.099	8.529	10.689	21.388	10.3549	34.2023
SRPK2	21.0435	39.75	50.429	31.712	26.667	44.334	46.94	73.9518	34.1988
CDIP1	n.d.	100.33	n.d.	52.586	18.198	60.655	17.487	57.6984	34.1914
NSMCE1	4.135	n.d.	25.317	23.338	13.042	53.187	53.077	72.7795	34.1902
CFL2	3.895	n.d.	16.924	36.904	7.277	48.298	86.987	21.2077	34.1513
GPX3	0.195	1.15	13.533	27.457	4.284	55.135	26.529	9.70694	34.1125
FRRS1L	n.d.	21.88	65.045	7.014	20.753	6.482	6.724	95.162	34.0906
CSRP2	1.743	37.71	n.d.	20.229	6.251	31.894	19.676	15.2795	34.0794
EIF4G1	17.801	51.08	29.259	45.98	n.d.	39.776	31.482	35.0633	34.079
FBXO11	10.1375	28.77	31.043	20.825	10.398	37.813	47.235	32.8999	34.076
COQ9	12.2375	44.76	19.58	13.168	3.941	20.743	24.072	76.4583	34.069
KIAA0513	n.d.	39.7	41.386	32.474	7.183	26.557	26.883	108.771	33.9967
MAP1LC3A	52.829	171.17	64.196	93.142	28.67	99.294	45.086	122.589	33.9963
MTCH2	34.105	60.65	21.974	21.64	20.866	36.11	74.754	36.2954	33.9629
FAM32A	40.322	40.92	13.22	39.259	34.908	136.391	72.082	103.59	33.878
MRPL13	9.8045	14.53	16.583	14.271	8.916	15.601	26.304	38.506	33.868
BLOC1S1	23.639	66.45	n.d.	25.226	13.847	71.65	28.593	156.202	33.8533
POLR2B	10.793	20.14	21.452	25.545	17.343	32.724	32.151	53.847	33.8454
ABHD16A	n.d.	n.d.	28.619	31.011	12.428	71.62	37.068	33.7806	33.8397
IQCJ-SCHIP1	2.624	57.78	n.d.	n.d.	n.d.	n.d.	n.d.	61.5963	33.8291
GABRA1	23.6245	n.d.	n.d.	55.853	63.708	120.452	143.955	61.0415	33.7378
MOB4	5.3135	n.d.	45.137	5.308	18.637	4.975	8.231	44.3079	33.6839
MBD3	27.3755	54.57	9.794	25.284	7.903	53.672	18.27	55.6955	33.6726
Rpl5	73.02	282.39	117.52	57.44	111.136	98.023	86.036	44.2192	33.6711
HBS1L	8.1845	25.12	59.555	10.728	8.517	11.871	13.878	40.3075	33.6683
ACP1	1.585	18.26	0.927	28.464	14.434	6.986	5.713	68.755	33.6484
DNAJA2	11.16	56.86	15.733	30.236	33.271	34.643	30.837	40.3169	33.6418
EPHA4	11.2825	39.7	28.208	9.029	38.745	0.246	0.778	90.5236	33.6396
EIF1B	22.536	68.81	61.576	73.237	26.369	95.032	87.263	26.0264	33.6255
EMD	17.337	n.d.	18.279	19.216	4.299	47.365	17.878	27.9012	33.5725
ENSMPUG00000019809	45.263	81.3	6.055	222.391	101.499	806.225	475.468	6.74975	33.5605
DMTN	n.d.	97.25	93.629	74.426	n.d.	67.866	20.281	56.8419	33.5586
WSB1	15.99	67.22	62.234	53.437	n.d.	46.722	84.185	19.2212	33.5305
PLCG1	7.8485	32.22	21.568	25.802	5.766	19.063	14.838	33.4997	33.4913
ENSMPUG00000013966	n.d.	n.d.	n.d.	n.d.	n.d.	n.d.	n.d.	47.5538	33.4859
ARHGAP21	9.37	45.77	20.068	43.86	11.922	35.206	44.307	16.038	33.4472
TM4SF1	2.7115	14.02	n.d.	6.385	10.173	7.569	16.051	6.30086	33.4471
CSF1R	10.8965	20.27	9.662	27.29	6.243	3.204	9.402	15.9229	33.4424
CYBA	5.3495	n.d.	9.638	8.551	n.d.	49.24	10.426	20.8772	33.4404
CDK4	10.409	7.81	8.807	8.412	2.816	31.838	22.577	22.07	33.4061
ENSMPUG00000015193	n.d.	n.d.	n.d.	n.d.	n.d.	n.d.	n.d.	49.2547	33.3896
GNAQ	9.7885	46.69	38.08	13.851	20.151	3.72	12.195	52.0621	33.3866
HNRNPLL	n.d.	20.24	15.426	5.719	n.d.	10.041	19.459	19.4682	33.3564
GGH	2.487	6.92	15.652	10.462	11.285	6.528	22.381	41.1948	33.3221
PNPLA6	8.765	50.62	16.529	22.859	2.067	13.864	9.737	24.4422	33.3218
DBNL	13	58.9	28.397	28.415	13.03	68.165	27.313	44.0397	33.2836
GNL1	n.d.	16.07	26.34	28.685	6.937	31.559	19.853	53.2224	33.2755
Phactr1	18.843	73.2	66.838	n.d.	11.573	n.d.	n.d.	53.2562	33.2446
C1orf123	n.d.	49.54	n.d.	n.d.	n.d.	n.d.	n.d.	67.0213	33.2245
RNF130	7.0665	50.54	41.398	101.37	20.111	50.297	67.568	25.5087	33.2092
GSPT1	21.7435	17.81	20.26	14.75	8.08	23.306	31.598	39.0097	33.191
INPP4A	9.5735	55.6	32.505	17.446	20.751	18.421	26.674	58.9938	33.1802
SEZ6L2	37.0125	110.89	38.107	55.395	12.508	82.097	35.747	49.1984	33.1662
LACTB2	4.997	5.83	27.856	8.892	3.169	14.403	23.419	6.47274	33.1628
ADK	7.4345	13.56	14.709	11.48	8.109	10.123	9.013	56.333	33.1549
MGEA5	15.7525	50.38	61.587	57.59	26.657	69.169	64.018	27.593	33.1514
CHST10	9.0915	58.27	60.459	34.298	9.623	35.481	24.213	43.19	33.1499
NEDD8	62.1147	38.09	95.856	54.345	52.679	133.512	54.456	194.987	33.1138
BAG6	n.d.	n.d.	17.092	30.169	7.9	38.378	24.409	35.9368	33.0996
ALDH9A1	3.9785	17.87	18.041	26.23	11.738	22.666	17.282	33.8337	33.099
ZFYVE21	8.8585	6.36	5.41	66.294	n.d.	19.763	12.387	25.386	33.0648
SEZ6L	32.595	69.04	55.095	78.746	8.561	120.091	76.26	51.623	33.0471
CAPN1	7.9185	33.15	18.014	16.9	7.942	30.078	22.907	34.6868	33.0275
STRN4	32.5375	67.71	17.076	17.396	4.483	11.529	8.259	44.9124	32.9809
Luc7l2	13.69	n.d.	10.577	n.d.	11.149	n.d.	n.d.	69.0233	32.964
CADPS	18.177	n.d.	59.724	45.02	19.885	66.281	70.986	60.3973	32.9319
RARRES2	3.113	5.78	11.498	8.986	6.908	7.768	7.743	86.7594	32.9274
TMX4	16.1035	52.84	22.105	34.293	16.785	8.591	7.912	38.0703	32.9066
CDKN1B	24.253	31.37	33.205	27.323	19.126	70.01	80.242	81.2868	32.8591
AKR1B1	n.d.	46.37	5.614	15.081	6.607	25.929	28.807	52.2711	32.8485
CYB561	8.882	16.59	19.683	13.53	2.505	2.253	1.244	13.9963	32.8169
NARS	18.597	69.66	90.397	59.852	35.762	18.58	27.391	91.8677	32.8155
NGEF	35.131	115.91	91.044	39.62	12.39	11.364	2.911	58.6598	32.7804
GPT2	7.026	54.1	7.653	28.155	9.92	17.554	28.338	19.2848	32.7347
SNW1	5.9395	20.37	9.558	20.955	8.819	26.933	25.605	55.7199	32.7296
ZFYVE27	7.3545	33.68	27.238	11.42	6.28	11.247	5.367	42.7326	32.7153
ENSMPUG00000013954	n.d.	n.d.	n.d.	n.d.	n.d.	n.d.	n.d.	51.3257	32.6324
KCNAB2	34.39	0.12	35.012	57.048	30.496	11.762	7.715	40.3348	32.6241
PPP2R5B	21.8055	61.8	27.163	35.93	9.638	43.215	27.602	42.731	32.6086
PTPRN	52.731	78.74	57.994	57.179	9.747	74.561	19.238	57.7711	32.566
PSMB6	n.d.	83.45	36.679	37.763	26.504	92.216	57.903	77.4451	32.515
ATCAY	64.2975	78.53	40.102	21.188	10.505	5.53	1.067	49.2957	32.4952
FXR1	6.585	24.64	28.873	14.43	17.146	16.041	28.97	42.8278	32.4268
GNG3	42.557	n.d.	35.815	30.322	23.397	45.788	23.083	165.767	32.4191
PADI2	n.d.	58	20.964	62.907	2.138	5.461	16.748	11.7479	32.4175
MKRN1	15.384	41.24	23.572	30.244	9.709	68.613	41.509	33.6256	32.3694
ELMO1	8.8325	124.33	58.153	70.96	15.223	110.318	86.79	34.6472	32.3061
CNOT7	7.789	25.34	33.395	20.634	13.587	25.482	41.423	53.2635	32.2683
YIPF3	9.35	47.6	17.997	30.503	8.117	68.874	46.079	77.9201	32.2599
RND2	28.12	56.59	22.632	28.199	8.739	84.102	38.884	43.0106	32.2547
NIPA2	5.861	n.d.	20.331	9.57	6.167	14.778	23.317	19.5244	32.2427
ELMO2	30.4465	42.66	26.286	31.266	5.02	44.798	22.239	31.2798	32.2346
DHX15	13.5935	32.52	27.197	19.783	19.211	31.329	39.851	36.6616	32.1922
MICU1	13.051	29.41	18.194	38.082	11.496	30	29.357	38.5095	32.189
Cnpy2	6.959	n.d.	20.852	6.275	7.723	19.821	13.554	96.2638	32.1648
ZC3H11A	17.451	27.65	32.584	32.129	21.636	28.62	61.663	27.5879	32.1523
ABHD17A	n.d.	80.35	16.549	26.63	n.d.	47.025	9.5	58.1574	32.1522
FAM96B	7.755	10.99	15.191	10.579	9.667	10.097	7.217	31.9101	32.1434
TSPAN13	24.4615	42.46	132.245	74.772	69.976	33.199	44.284	46.365	32.1429
RASGRP1	32.3235	80.59	94.808	23.166	13.596	7.096	6.572	64.4516	32.1387
PEG3	15.189	31.96	n.d.	n.d.	2.639	n.d.	n.d.	25.2679	32.1332
COPZ1	19.715	49.93	0	14.705	10.752	27.094	20.93	80.6659	32.0737
SLC30A9	29.5505	60.03	36.975	28.912	27.017	21.912	43.704	67.4645	32.0728
PC	n.d.	43.51	14.139	23.071	3.163	51.314	22.022	25.3297	32.051
MCAM	7.5435	29.67	16.478	18.535	5.56	12.532	10.588	12.3975	32.0469
FNBP1	13.0955	31	18.689	50.121	15.386	36.096	37.193	23.3901	32.0328
BCAN	38.436	103.27	22.161	72.685	14.665	48.167	32.321	32.8878	32.0181
NMNAT2	13.128	53.72	35.179	29.704	9.406	51.612	34.056	46.804	31.9679
DEK	4.213	14.17	11.084	18.019	9.068	22.796	38.994	26.5812	31.9435
LAMTOR3	10.604	17.44	22.004	20.894	17.385	23.102	16.35	31.4586	31.9264
CLTA	53.9175	n.d.	53.023	51.514	28.807	120.293	90.69	130.829	31.8942
PDE8B	15.8455	11.26	27.476	14.39	19.638	3.264	4.733	33.478	31.8809
PPM1B	7.4735	42.5	20.392	34.028	17.334	38.357	95.93	43.7733	31.8704
FIBP	15.3245	7.08	25.466	20.736	11.716	36.443	25.515	83.4535	31.8103
RNF10	50.423	93.3	48.248	71.16	11.113	73.092	53.592	47.3965	31.8072
SEC23A	7.719	n.d.	40.16	8.622	8.903	13.517	16.801	66.1082	31.7479
CAT	6.6235	35.84	30.022	29.158	7.018	33.726	46.042	72.0938	31.734
SDS	1.858	1.15	1.347	7.194	0.9	4.145	2.678	37.7867	31.7327
B3GNT1	13.4665	n.d.	54.223	n.d.	21.897	n.d.	n.d.	44.6677	31.7177
C1orf21	n.d.	25.62	n.d.	n.d.	n.d.	n.d.	n.d.	37.02	31.7047
PIP5K1B	2.458	n.d.	22.973	8.127	9.585	11.441	13.31	20.3847	31.6784
GM2A	7.3215	14.95	108.154	6.515	7.229	5.296	4.608	24.3547	31.6493
PHKB	3.1845	n.d.	18.103	13.567	12.102	38.142	46.829	10.0187	31.6328
CCDC47	11.585	26.55	31.885	38.439	12.599	28.995	44.371	45.7098	31.6142
GNAI3	12.332	23.25	12.437	10.294	5.735	19.565	34.405	19.7563	31.5711
EIF2S1	2.6685	4.89	16.119	7.761	11.308	7.227	8.381	58.5712	31.5651
MFAP1	n.d.	n.d.	16.006	12.75	4.966	26.61	29.1	65.4352	31.5633
SLMO1	7.841	n.d.	2.749	4.858	5.745	0.378	0.501	72.5535	31.5606
RPE65	0.404	6.41	0.007919	0.04	3.071	0	19.912	8.97393	31.5551
ITFG1	14.878	34.34	41.62	38.635	29.457	35.968	46.069	48.0431	31.5479
ASPH	37.225	n.d.	1.067	6.607	n.d.	11.913	17.287	10.6038	31.528
KLHL7	14.413	14.77	25.646	11.337	8.039	9.562	16.479	58.5062	31.5256
MFN2	n.d.	49.63	48.105	28.772	7.612	28.59	17.089	43.6204	31.5237
G3BP1	6.05	17.27	32.482	11.574	10.237	4.858	10.441	33.0554	31.5141
NRSN1	79.5395	330.27	154.111	94.104	8.126	90.627	56.956	12.5108	31.5096
CFDP1	12.6205	n.d.	36.544	23.721	13.85	24.764	16.816	88.4744	31.5032
CCK	192.125	343.23	90.913	40.274	107.851	12.941	0	159.03	31.4787
ENSMPUG00000014179	92.2595	n.d.	n.d.	0	4.148	0	0	300.809	31.4751
RAB21	8.2745	36.08	25.872	12.138	4.654	12.795	15.342	31.6488	31.4723
CAMK1D	6.3875	25.43	40.571	21.437	9.811	17.958	17.572	49.7752	31.4113
PCSK2	28.884	n.d.	59.293	29.006	n.d.	39.642	13.571	25.4518	31.404
BUB3	12.5375	19.78	12.04	14.809	6.18	25.706	34.617	42.7108	31.3986
GAS6	21.5135	21.34	9.147	21.276	2.048	52.809	25.168	24.2672	31.2811
TPRG1L	n.d.	40.3	105.08	54.58	15.706	23.497	9.543	20.336	31.2299
PARP1	8.779	44.54	37.81	31.62	7.54	68.903	78.825	20.1941	31.2064
SQLE	15.9235	45.8	43.073	33.452	15.92	18.128	27.087	21.1576	31.201
RBBP7	17.1	38.04	37.661	23.224	16.022	19.383	26.435	49.1341	31.1883
ENSMPUG00000015999	n.d.	n.d.	n.d.	n.d.	n.d.	n.d.	n.d.	61.9415	31.1686
PSME3	15.1035	36.22	23.929	22.894	9.165	17.322	16.841	46.9464	31.1659
COPB1	5.876	15.03	19.03	18.262	15.632	20.398	25.059	35.7367	31.1546
DRG1	11.39	20.13	37.73	6.66	5.863	7.954	4.128	67.6173	31.148
SNAP91	28.818	83.39	99.157	84.077	29.159	123.798	122.776	45.6834	31.1293
ENPP2	24.371	87.21	27.98	63.608	19.102	4.618	13.866	68.9264	31.1179
MED28	7.858	60.9	10.244	57.786	15.382	13.263	11.327	96.2522	31.0847
RASSF4	5.3115	n.d.	2.034	11.352	3.313	11.74	8.334	12.5762	31.0756
USO1	12.0655	21.24	29.643	19.168	14.381	17.183	32.983	19.5146	31.0728
NGRN	8.15	n.d.	47.659	65.579	20.024	62.033	43.041	14.972	31.0456
BRD2	n.d.	65.33	31.997	19.304	9.169	33.773	26.598	28.5573	31.0258
SMARCA1	2.035	31.44	19.727	21.252	12.123	20.316	33.75	20.2481	31.005
APBA2	56.3115	25.12	36.79	34.135	n.d.	41.176	15.925	36.253	30.9869
DDX39B	n.d.	n.d.	31.708	65.028	24.073	73.698	38.673	39.6387	30.9866
TNKS2	10.2035	22.41	16.028	16.184	9.903	19.754	27.681	28.4506	30.9674
IFNGR1	3.1365	19.04	13.315	24.011	15.341	16.67	22.085	8.48579	30.8883
USP33	18.515	20.98	69.49	23.43	20.127	26.071	39.904	24.6284	30.8303
DNAL1	n.d.	11.29	14.022	11.208	9.113	7.49	17.627	26.8045	30.8213
SS18	5.584	14.84	8.207	12.142	4.212	14.368	19.422	18.7589	30.7611
CHCHD2	183.272	60.53	88.115	58.847	10.284	154.569	63.277	76.6093	30.6932
PPP1R16B	7.679	57.46	54.736	54.586	15.273	16.726	20.409	55.0293	30.6843
MRPL43	9.92313	37.49	15.383	12.669	7.696	42.736	18.868	10.8912	30.6824
CRIP2	n.d.	n.d.	11.68	32.406	n.d.	48.934	27.3	73.8285	30.6706
SLTM	7.071	n.d.	16.336	24.134	9.612	29.862	31.651	33.0768	30.6158
RANBP9	12.6	32.2	26.118	24.826	10.611	17.28	23.777	43.3435	30.6156
TRIM28	15.3075	n.d.	20.418	18.81	6.487	25.16	13.652	39.3556	30.5903
SLC35A5	3.16	11.83	16.051	33.537	18.638	17.864	27.577	21.9979	30.5666
MRPS23	n.d.	n.d.	20.963	22.192	11.806	18.525	16.69	75.0005	30.5264
TARDBP	n.d.	n.d.	18.166	27.828	5.826	27.757	49.705	35.2149	30.5087
UTP11L	3.4645	23.66	17.268	9.501	6.222	9.581	15.897	15.9607	30.4298
MFN1	8.551	n.d.	17.904	21.342	11.54	22.687	42.137	42.3265	30.4162
4933411G06Rik	0	n.d.	n.d.	n.d.	n.d.	n.d.	n.d.	64.5175	30.397
ATL2	4.769	14.72	15.018	13.254	n.d.	14.802	28.563	27.3073	30.3406
GLRX5	20.74	20.13	10.923	20.149	5.531	25.146	17.247	48.9282	30.331
ENSMPUG00000000327	13.832	6.23	32.244	8.318	2.406	6.152	6.698	24.9025	30.3254
GLRX3	13.457	47.17	32.415	31.289	10.001	52.918	41.933	68.279	30.3186
CAMTA2	n.d.	81.6	28.929	48.67	7.982	31.367	23.905	66.1269	30.3046
DPP7	11.3565	27.08	9.368	15.807	n.d.	9.755	4.109	43.8561	30.2995
LRPPRC	5.1815	28.94	45.624	21.722	14.59	18.823	27.714	43.5909	30.2863
ITGB8	1.571	0.1	12.947	21.429	10.69	1.98	9.169	9.2348	30.2555
PRDX3	13.1795	59.08	58.795	35.649	17.704	116.83	106.708	36.3394	30.2498
PDE4DIP	4.823	22.01	53.431	n.d.	n.d.	n.d.	n.d.	27.4172	30.2311
TIPRL	3.165	20.22	36.839	9.902	13.826	17.849	24.7	79.7651	30.229
ENSMPUG00000010427	n.d.	n.d.	n.d.	n.d.	n.d.	n.d.	n.d.	29.8555	30.1494
NPTX1	20.11	52.71	47.314	20.209	17.249	67.979	24.328	62.5913	30.1317
FXYD1	10.5445	21.11	7.045	12.544	11.848	33.468	36.55	66.4568	30.1284
SNX2	6.6955	15.37	29.555	18.558	10.406	17.403	27.472	47.5497	30.1204
HSD17B7	1.80771	17.93	36	2.668	2.058	7.108	4.781	11.5924	30.1096
PTDSS1	6.5205	23.41	42.478	37.386	16.095	14.362	11.607	19.9476	30.0975
ANKMY2	6.4345	n.d.	27.653	11.348	13.869	33.712	28.589	94.5068	30.0825
ENSMPUG00000018788	n.d.	n.d.	n.d.	n.d.	n.d.	n.d.	n.d.	44.1925	30.0756
NUDC	27.5205	75.8	63.787	165.729	18.623	72.355	41.46	50.9832	30.0707
CACNA2D3	12.6265	n.d.	19.709	10.257	10.18	0.34	2.902	28.2926	30.0704
ENSMPUG00000015115	n.d.	n.d.	n.d.	n.d.	n.d.	n.d.	n.d.	19.9636	30.068
Tmeff1	13.307	n.d.	n.d.	4.848	n.d.	2.682	4.194	35.5213	30.0637
PPP1R11	n.d.	4.48	32.194	42.765	9.783	24.926	25.937	85.1224	30.0558
SH3GLB1	2.5715	41.79	12.887	10.506	6.896	12.014	27.938	9.99332	30.0343
VSTM2A	6.299	38.89	54.872	14.474	n.d.	19.199	48.139	58.5936	30.017
CTTN	15.014	n.d.	53	36.587	11.213	32.875	23.59	27.0735	30.0155
STXBP5	3.564	n.d.	28.744	4.226	12.698	4.45	8.313	22.5367	30.0153
AAGAB	7.3015	36.84	72.523	18.867	10.935	12.025	13.373	52.594	30.0142
PHB	12.467	n.d.	n.d.	19.9	9.353	42.311	24.323	32.6693	29.983
RNPC3	4.183	n.d.	9.435	12.359	7.724	6.74	11.273	29.4713	29.9615
OPTN	1.259	25.87	49.462	19.235	9.874	33.047	62.17	37.0096	29.9414
DDX23	7.5925	18.41	19.168	17.146	6.584	26.447	18.989	51.6322	29.9088
ARHGEF25	34.282	n.d.	27.745	16.047	6.217	20.765	13.218	61.1795	29.9044
BRINP1	n.d.	101.38	37.832	35.714	n.d.	35.428	29.065	53.8526	29.8992
RPA1	3.72885	n.d.	12.923	13.444	8.807	39.506	37.55	27.7427	29.8895
PPP2R5C	11.8105	33.02	25.819	33.899	17.623	13.112	20.874	49.8533	29.8873
TRAPPC4	8.8455	43.69	17.708	17.921	8.201	25.833	14.106	81.9586	29.8719
FERMT2	13.159	26.31	22.812	25.07	13.594	14.794	36.2	10.4368	29.8502
MRPS21	20.0645	n.d.	30.169	8.682	17.455	6.795	10.545	171.001	29.8462
HDDC2	3.5255	6.04	34.746	8.66	7.003	23.992	27.561	40.3075	29.8372
AP3M2	13.0135	35.64	27.224	20.183	11.434	21.049	10.379	87.8236	29.8363
LETM1	15.9165	38.76	16.184	25.39	n.d.	32.634	15.66	34.8136	29.8297
APBB1	52.853	144.57	109.112	75.427	n.d.	253.706	114.984	40.2747	29.8206
AIDA	5.353	18.67	22.855	7.171	9.696	5.748	15.498	14.5506	29.8108
Tmbim4	10.2455	n.d.	34.384	34.369	28.459	24.931	41.53	33.9245	29.8047
SMAP2	14.9315	n.d.	49.798	34.22	13.574	18.332	13.023	25.602	29.7988
CLIP3	34.9385	n.d.	74.153	148.898	14.943	196.076	113.181	42.465	29.7824
TIMM50	9.07	24.54	14.888	18.21	4.278	38.535	13.46	49.1012	29.7652
GABRB2	14.7665	62.34	65.464	31.429	62.96	47.843	77.354	73.9836	29.7638
STT3A	3.5005	20.37	10.905	18.655	8.891	16.964	19.46	37.7474	29.7588
SRSF1	n.d.	43.57	20.885	53.268	20.488	64.954	90.238	67.9964	29.7485
IVNS1ABP	12.728	37.28	34.478	21.663	13.786	21.843	34.622	28.9614	29.7013
SBF1	14.4755	75.14	14.692	28.52	n.d.	31.847	13.969	36.3854	29.6883
RIMS3	11.619	n.d.	33.842	34.421	12.364	20.529	11.583	73.8421	29.6828
NKIRAS1	7.584	67.39	17.853	12.458	12.927	19.686	7.28	83.783	29.6465
NCAM1	8.7505	165.81	57.496	77.413	30.645	65.041	64.829	30.2105	29.6051
RPL34	44.801	375.8	0	70.424	n.d.	48.686	45.796	88.1517	29.601
SAR1B	13.2615	32.29	23.563	10.256	11.512	7.998	10.236	32.1701	29.5754
CIT	11.614	0.65	23.178	30.579	7.076	8.17	9.433	34.7638	29.573
CHD3	23.567	109.1	71.234	42.963	10.38	49.396	33.643	54.912	29.5667
ANAPC15	n.d.	26.01	13.759	16.57	11.739	21.557	10.479	113.043	29.4941
HEXA	10.353	32.31	17.673	8.074	4.724	17.741	12.459	15.1498	29.4889
OLFM3	1.7545	20.58	47.126	19.651	29.702	11.772	15.885	31.2661	29.4689
LASP1	17.1565	n.d.	30.659	43.167	13.515	35.155	31.768	53.1835	29.4345
AAK1	11.649	44.81	40.894	21.924	10.399	19.518	17.246	37.4702	29.4281
PPT1	12.633	n.d.	133.949	32.679	31.961	25.2	26.237	38.8999	29.3757
NELFCD	n.d.	n.d.	n.d.	23.749	n.d.	48.991	22.825	44.5995	29.3637
R3HDM2	16.731	n.d.	29.955	34.653	9.324	25.011	36.65	23.4216	29.3634
HIAT1	6.4325	n.d.	22.385	18.489	14.577	20.228	30.633	38.1184	29.363
TMEM248	n.d.	41.51	33.527	20.488	7.103	18.506	16.732	38.8619	29.3413
ADRBK2	10.8555	38.19	22.086	14.35	8.283	42.107	31.513	51.6078	29.3201
RTKN	17.262	n.d.	5.593	21.491	1.646	23.809	6.416	15.8614	29.3042
SNRPF	6.693	16.84	19.756	7.217	7.196	13.643	7.33	106.654	29.3042
CAPZB	31.8545	69.22	43.661	58.052	13.087	70.94	48.169	38.0925	29.2691
PSMB7	38.7305	94.49	80.534	52.175	35.914	99.449	59.771	42.0581	29.2612
PPID	10.5345	26.15	32.137	23.89	12.136	18.507	10.108	38.4967	29.2483
KIAA0141	n.d.	22.59	6.745	15.595	5.729	9.111	7.297	41.5156	29.234
Zfp91	16.873	n.d.	12.003	44.966	n.d.	24.451	21.505	51.5196	29.1998
NCOA4	6.8095	27.91	41.336	20.629	13.086	34.323	40.076	36.6002	29.1896
ABHD8	70.374	n.d.	17.309	33.138	13.256	59.076	12.157	46.3761	29.1651
SEMA6B	13.089	n.d.	12.393	20.526	4.646	20.632	7.835	40.7677	29.156
ERH	19.326	77.22	50.148	32.514	9.801	57.319	38.402	76.813	29.0983
SEC11C	12.8625	46.34	42.234	39.259	10.156	54.15	78.191	35.9329	29.0941
BZW1	13.7	86.39	62.225	28.453	35.33	38.945	48.585	48.2266	29.0545
FBXO25	9.6775	6.78	17.873	11.8	14.523	11.791	14.181	25.1144	29.0119
PAPSS1	10.2555	n.d.	30.608	37.744	26.568	37.964	41.324	31.5642	28.9874
RELL2	28.4215	32.7	14.411	10.912	10.663	11.144	3.566	47.9477	28.9694
HMGN3	23.386	27.61	n.d.	12.206	12.174	27.394	28.721	44.8265	28.9516
PRKCA	18.0245	60.98	31.085	34.311	16.165	3.179	4.681	21.9773	28.9473
DNAJC6	18.427	142.63	100.987	127.668	62.815	88.563	111.165	61.1974	28.9234
TJP1	6.7555	n.d.	15.414	30.457	n.d.	8.276	16.107	18.405	28.9097
STOML2	9.024	34.18	27.5	27.627	9.832	36.35	19.176	54.2739	28.8919
UBE2E1	12.396	34.48	45.051	28.002	9.887	53.207	30.889	24.3445	28.8909
ENSMPUG00000005658	13.373	n.d.	36.936	3.809	7.706	2.476	0.588	65.382	28.8793
MRPL46	5.5595	16.69	8.975	12.018	3.978	13.071	11.221	46.6223	28.8684
FBXL5	18.8705	23.91	24.651	28.706	16.433	39.185	41.776	19.5927	28.8549
ENSMPUG00000018788	n.d.	n.d.	n.d.	n.d.	n.d.	n.d.	n.d.	42.5738	28.848
SGTA	34.808	50.59	15.319	42.157	6.266	36.587	9.914	34.1625	28.8364
LRP11	20.5145	45.47	31.697	24.117	16.721	29.851	36.339	34.5843	28.8306
TM2D2	13.6035	5.68	17.027	12.219	10.272	14.967	12.335	42.3906	28.8289
MARC2	n.d.	12.7	27.797	9.256	2.963	0.777	2.865	48.1591	28.8105
UBA5	7.7425	21.71	28.297	17.534	11.863	30.382	29.306	29.8574	28.8055
PQBP1	16.5805	45	25.928	13.863	4.714	36.375	12.987	21.6473	28.8047
ATG4D	4.361	3.05	5.96	4.792	1.301	8.341	3.914	23.0588	28.7996
CTSK	0.9645	8.24	8.227	4.669	6.69	4.553	4.375	16.3996	28.7685
RUFY3	23.2965	66.12	50.163	22.856	21.713	20.265	31.675	55.235	28.7671
ENSMPUG00000010471	7.5255	15.67	17.653	5.041	n.d.	16.535	5.689	79.8042	28.766
XPA	2.388	3.43	5.021	6.116	4.839	8.603	13.684	23.0507	28.7648
H3F3B	28.1405	76.55	n.d.	65.225	47.442	271.472	210.927	28.351	28.7552
FUNDC1	44.0175	27.86	n.d.	12.14	9.767	16.228	17.998	27.8509	28.7397
IGFBP2	15.7135	11.28	2.717	5.83	17.173	3.447	6.272	12.4124	28.7336
VBP1	7.701	16.34	44.956	20.723	14.912	52.804	77.515	46.9301	28.7239
HID1	n.d.	31.04	17.298	21.602	7.465	43.329	26.144	24.6026	28.7138
GALNT11	12.3935	46.48	14.132	14.588	11.343	18.008	21.381	52.0113	28.7034
CUL1	15.925	30.81	43.54	25.804	11.003	32.295	31.951	39.3151	28.6631
POLR2F	13.8609	52.14	17.035	15.547	14.881	23.603	14.874	70.0133	28.6562
ZDHHC17	11.074	n.d.	37.089	18.752	22.713	24.189	56.212	67.54	28.6511
NDUFAF3	33.9765	22.69	7.225	8.44	4.173	9.614	4.614	74.7323	28.639
HSD17B14	0.227	7.66	9.084	2.068	0.607	2.431	0.243	14.2335	28.6268
RPL38	144.017	286.17	n.d.	77.796	24.323	402.697	332.799	379.516	28.6126
PAIP1	3.5965	22.57	33.086	7.512	10.686	14.713	17.124	43.5861	28.6105
ECH1	13.1115	13.28	14.092	29.254	7.909	37.059	21.593	49.8913	28.5988
FXR2	15.8825	32.16	18.563	37.162	9.11	117.834	26.705	56.5922	28.5734
CDK5	54.611	69.62	24.475	27.077	16.25	61.206	29.959	55.2834	28.5645
NIPAL3	6.0415	45.88	33.626	36.934	10.756	38.209	48.66	33.9577	28.5491
SNAPC5	7.295	1.14	11.551	6.024	3.143	2.671	6.433	82.7647	28.5288
PRPF6	7.007	16.79	13.844	20.117	7.442	54.402	23.232	40.5668	28.5188
PSD2	3.9655	n.d.	14.129	27.999	7.848	18.699	14.155	30.9109	28.516
EPRS	4.4365	22.31	31.589	33.323	14.448	41.804	42.928	28.567	28.506
KCTD17	40.4935	30.95	22.827	26.636	13.911	6.505	4.017	74.6126	28.4866
SLC38A2	7.8795	4.6	41.927	67.817	29.9	40.709	83.085	43.5997	28.4705
Psenen	13.113	n.d.	28.364	22.289	10.302	33.674	19.427	176.115	28.4689
2003-09-01	n.d.	49.61	n.d.	n.d.	n.d.	n.d.	n.d.	36.1971	28.4598
PRNP	110.981	n.d.	318.254	191.563	79.971	64.241	63.271	54.2641	28.434
PDCD4	9.0395	28.24	15.567	25.181	25.245	21.434	26.477	25.8416	28.4099
PHGDH	17.5275	59.81	0.009681	51.981	24.874	85.021	42.215	30.2078	28.4099
SMARCB1	10.3945	49.22	22.837	21.367	8.807	47.481	27.123	37.3495	28.3775
KLK6	0.4275	n.d.	6.9	18.469	1.78	18.93	23.044	5.64165	28.3744
FMNL2	3.4815	35.84	40.953	43.577	13.104	13.232	32.59	14.4173	28.3723
SDF4	10.073	59.28	27.785	24.864	13.913	56.793	33.18	77.3531	28.3678
DUT	2.867	9.18	10.17	6.549	6.465	10.422	10.734	49.5833	28.3498
ITPR1	18.8405	n.d.	48.06	29.576	18.235	18.77	48.326	43.8917	28.3385
TSPAN31	8.314	5.75	12.853	21.064	11.73	30.384	26.807	51.9036	28.3259
UNC13A	31.2435	n.d.	33.639	31.499	13.958	20.642	21.695	32.6199	28.3253
BRD7	5.8725	23.4	25.964	12.192	6.634	16.734	24.219	33.8567	28.3134
HP1BP3	21.81	37.83	21.434	28.982	12.714	36.789	35.398	26.9237	28.3112
LRP1	11.6115	n.d.	16.758	44.679	17.434	31.049	22.388	24.2846	28.2837
CHD4	38.8295	41.64	24.584	47.147	12.273	44.329	35.847	40.1592	28.2607
BCL2L2	15.3215	26.18	16.079	40.907	n.d.	38.281	31.097	13.1915	28.2509
ENSMPUG00000002318	n.d.	n.d.	n.d.	n.d.	n.d.	n.d.	n.d.	33.0018	28.2316
ENOSF1	n.d.	2.71	4.893	7.568	2.707	2.562	2.848	18.096	28.2259
PTP4A2	n.d.	62.76	33.438	52.406	25.602	27.827	37.565	49.1048	28.2013
P4HA1	5.98	15.33	17.697	7.595	7.886	3.496	10.46	17.95	28.1952
CHMP1A	17.3005	42.78	28.992	21.15	10.624	20.324	10.533	79.933	28.1875
SERPINE2	18.818	n.d.	26.711	43.195	12.508	60.846	68.62	35.6306	28.17
TTL	6.4875	30.77	22.458	26.388	6.385	5.118	6.133	28.5423	28.1676
EXTL2	5.075	15.62	49.208	18.849	12.028	6.122	6.97	30.3677	28.158
ENSMPUG00000017474	n.d.	n.d.	n.d.	n.d.	n.d.	n.d.	n.d.	46.9263	28.1437
NTPCR	6.038	11.95	55.006	15.871	7.906	9.73	20.033	35.399	28.1361
AMPD2	7.19	n.d.	15.178	9.453	4.407	12.551	7.026	18.2605	28.1352
IFT20	23.551	4.23	17.325	17.659	11.218	12.397	15.528	43.6664	28.1155
SND1	13.5435	30.9	19.392	20.438	6.332	35.493	23.151	17.8959	28.115
TMEM218	3.406	6.75	11.008	8.248	4.955	2.102	2.572	28.8407	28.1072
UAP1	6.6315	15.44	18.856	13.111	6.836	26.722	23.811	49.5816	28.0535
BAI2	n.d.	n.d.	37.159	28.634	9.899	2.475	1.784	67.4849	28.0296
PLS3	14.2045	22.86	16.447	9.023	4.544	3.42	13.124	16.0762	28.0264
KCNAB1	6.401	12.83	34.468	10.708	8.239	21.76	42.837	53.0749	28.0067
BTBD1	12.7095	56.68	19.41	24.913	7.231	24.794	43.866	55.0446	27.9854
ACADVL	n.d.	0.14	21.639	39.725	7.888	63.648	39.592	25.3027	27.9775
GNAO1	32.982	30.83	36.622	123.528	22.131	208.103	159.004	33.3358	27.9735
CLIC4	n.d.	17.26	23.447	46.267	18.564	14.528	44.949	17.3673	27.9617
ETNPPL	n.d.	6.41	6.442	8.427	n.d.	12.003	9.28	49.123	27.9598
ATPAF1	4.3275	n.d.	40.717	14.117	13.566	24.246	32.422	77.7047	27.955
ENSMPUG00000011642	13.0925	26.67	51.204	11.54	20.97	35.282	35.671	70.9354	27.9372
MTSS1L	15.9315	45.13	18.622	103.27	12.708	55.912	32.417	39.238	27.9208
CBX7	n.d.	11.69	40.263	11.143	2.143	35.611	15.025	46.9059	27.9197
EIF3B	21.3255	n.d.	21.269	27.78	6.58	24.509	19.973	44.3267	27.9029
CHCHD3	9.0695	26.47	35.655	20.455	9.775	11.274	20.509	45.8706	27.9011
PAM16	7.83	n.d.	15.482	8.996	8.544	23.7	16.744	67.499	27.8981
BRSK2	17.6985	n.d.	23.429	20.37	n.d.	37.738	14.899	34.0068	27.8896
MYEF2	7.504	8.59	20.949	8.744	12.076	23.408	26.736	30.5248	27.8892
MTMR1	3.528	15.1	24.851	6.083	5.035	6.844	8.68	23.5908	27.8699
TM2D1	7.28	n.d.	n.d.	8.793	n.d.	7.589	13.973	27.493	27.828
TBC1D7	5.9285	13.63	16.118	6.463	3.288	3.22	4.873	28.588	27.8275
PAFAH1B1	29.14	139.56	121.896	84.618	53.526	92.735	132.158	43.0921	27.8214
MTFR1L	n.d.	15.33	23.228	13.716	n.d.	15.422	11.909	54.7376	27.8156
CD9	12.882	0	11.801	84.615	14.985	46.937	41.61	9.37031	27.811
ACAA2	6.198	7.09	20.061	15.524	7.824	11.438	21.464	18.3083	27.8045
MFSD2A	5.4155	20	5.188	18.229	1.405	10.975	7.34	25.5027	27.7791
CSE1L	9.2375	4.65	25.401	15.424	10.283	22.014	27.543	52.3984	27.7783
NECAB1	5.1775	12.49	120.485	n.d.	n.d.	n.d.	n.d.	50.1681	27.7679
SEC11A	6.552	16.24	6.505	6.442	4.816	12.696	18.468	27.2449	27.7363
UBE2K	16.216	25.31	45.573	32.261	16.147	52.648	67.627	34.3548	27.7321
CAPN2	10.054	28.89	18.456	37.713	9.151	33.004	19.272	18.3167	27.7259
SLC1A4	4.1115	9.84	15.967	22.559	7.361	7.621	9.684	5.82303	27.7183
ACAD9	3.707	14.73	20.756	n.d.	n.d.	n.d.	n.d.	32.7654	27.7132
PSMD13	20.3205	60.23	62.192	n.d.	14.278	n.d.	n.d.	34.9987	27.7066
ENSMPUG00000005496	n.d.	n.d.	n.d.	n.d.	n.d.	n.d.	n.d.	21.3515	27.6881
CCDC149	8.666	24.85	16.481	4.949	6.106	6.381	7.038	23.189	27.6802
ARPC5L	14.635	42.09	24.961	27.479	n.d.	42.841	33.994	20.2736	27.6776
C15orf57	n.d.	11.65	n.d.	n.d.	n.d.	n.d.	n.d.	41.4686	27.6735
RAB3C	7.982	27.85	70.568	2.112	28.763	2.309	3.212	30.472	27.6645
ATP5I	n.d.	95.04	n.d.	93.017	44.853	135.715	42.325	443.942	27.5948
KPNB1	10.997	37.27	25.377	33.155	14.619	32.875	41.821	44.5818	27.5924
STAU2	8.501	17.31	51.747	20.624	28.162	27.778	33.068	36.2086	27.5808
RALY	19.468	40.31	13.337	28.818	6.7	32.046	20.817	35.1281	27.5574
EEF2K	3.8235	9.61	14.405	56.752	8.487	15.968	39.678	7.59073	27.5362
PDDC1	8.8515	104.29	0.344	22.546	1.923	8.906	3.084	17.9368	27.5099
FAM171B	16.594	47.09	44.837	29.744	42.517	32.939	50.533	12.5111	27.5003
IDH2	18.775	97.16	17.238	30.894	13.102	51.59	28.033	25.8949	27.4885
ENSMPUG00000003451	n.d.	n.d.	n.d.	n.d.	n.d.	n.d.	n.d.	47.8504	27.4831
GSKIP	n.d.	11.6	39.367	10.57	12.28	5.657	11.464	39.4499	27.4593
STK16	8.2725	20.39	16.533	10.53	3.983	12.713	10.366	19.7495	27.4428
YIPF5	7.045	22.26	21.874	13.386	14.358	16.376	19.383	25.1314	27.4189
SNX10	7.948	58.23	130.018	30.467	24.983	19.303	21.838	36.8815	27.3778
TBC1D9	8.219	n.d.	n.d.	27.254	9.943	27.164	37.615	31.7182	27.3555
PPA2	21.588	2.14	15.535	11.18	14.568	15.714	17.16	20.7307	27.3474
ENSMPUG00000005735	n.d.	n.d.	n.d.	n.d.	n.d.	n.d.	n.d.	24.8294	27.3061
RASA1	2.303	11.75	38.348	10.186	16.985	12.862	23.255	26.3049	27.3038
TPM2	1.212	13.26	6.487	12.162	1.189	12.832	15.947	21.1262	27.2946
PDXDC1	4.7595	n.d.	24.101	10.591	5.259	21.017	17.636	26.7783	27.2423
KIAA1147	n.d.	15.59	24.858	20.09	6.418	12.556	16.813	17.6345	27.2411
RAB35	28.5415	14.89	30.722	18.952	4.69	13.149	10.433	57.6011	27.2375
DDRGK1	17.1885	66.96	24.05	23.193	6.238	20.204	19.921	63.6106	27.2246
RNF220	19.182	n.d.	34.006	45.612	17.348	66.883	27.468	25.3594	27.2159
LAPTM4A	31.86	84.99	40.267	67.585	42.919	107.42	144.215	63.9637	27.2138
SVOP	38.031	72.76	75.894	44.962	26.506	34.589	23.063	40.1033	27.2047
Vamp7	2.80419	12.28	28.511	n.d.	7.4	n.d.	n.d.	43.0433	27.201
HAUS2	2.5545	5.58	6.214	9.393	5.946	5.479	8.228	20.3245	27.1991
GLYR1	17.3155	42.49	38.084	25.372	16.607	43.565	27.433	46.6914	27.181
TRPC4AP	20.267	64.27	31.802	56.059	n.d.	41.522	42.273	37.835	27.18
NXF1	17.2195	23.3	16.994	17.218	2.015	28.526	23.561	21.2282	27.1593
IPO9	15.127	10.09	30.663	28.892	4.933	34.721	22.884	37.8162	27.1458
MRPL38	8.062	30.95	6.6	15.506	3.635	12.284	6.14	19.2545	27.1436
MPDU1	9.212	n.d.	15.176	14.976	7.012	14.988	20.25	18.5819	27.1396
RSRC1	10.42	n.d.	6.478	13.038	7.766	14.424	12.51	37.598	27.1267
GOLGA7	17.6495	n.d.	32.837	39.099	9.719	38.781	61.491	21.7781	27.1196
CCDC28B	n.d.	n.d.	3.762	8.169	3.727	22.809	13.085	24.2647	27.1196
ARPC2	32.6195	167.63	110.862	61.777	25.166	61.516	64.454	39.8222	27.1076
TIMM17B	3.3025	20.53	14.81	11.092	7.102	29.5	4.823	43.181	27.0918
USP14	13.469	n.d.	45.897	13.836	13.119	14.202	19.072	46.7052	27.0649
PEX5L	134.567	n.d.	30.955	20.458	37.008	0.384	1.412	72.2739	27.0485
C1QC	14.6095	56.46	11.798	5.478	1.143	2.548	4.523	6.31126	27.0141
TPRKB	9.1215	5.93	4.099	1.923	3.591	15.647	9.931	23.9956	26.9846
FOLH1	0.5635	24.81	6.089	n.d.	n.d.	n.d.	n.d.	10.752	26.9705
EGLN1	9.5	26.95	27.031	n.d.	14.694	n.d.	n.d.	41.348	26.9302
KDM1A	7.0355	15.74	19.764	13.837	6.946	12.627	13.304	14.1575	26.8986
DDX46	6.6025	11.31	13.128	12.439	4.255	22.59	31.294	31.0607	26.8543
COX5B	130.22	266.96	97.818	154.661	n.d.	287.013	137.838	112.483	26.8486
PPFIA3	21.6395	36.67	17.972	13.592	5.357	17.612	9.986	54.7504	26.8251
TM6SF1	5.0505	21.13	14.547	14.985	8.835	23.637	19.777	38.1984	26.805
SNAPIN	3.051	13.31	11.038	17.345	11.635	27.594	23.205	52.5665	26.7736
SNF8	14.339	75.94	16.847	16.313	11.485	28.131	21.327	63.6958	26.7586
BRD8	3.9365	15.51	20.833	17.616	10.218	27.309	22.941	35.509	26.7565
AARSD1	9.181	n.d.	23.703	12.276	8.09	17.337	9.27	19.4212	26.7547
FGFR1	2.834	n.d.	11.289	33.323	n.d.	43.758	49.328	13.4955	26.739
ITGB1	5.3785	26.87	21.658	32.703	17.352	30.99	33.43	14.6519	26.7241
NPTXR	28.9595	131.3	175.076	136.322	n.d.	41.954	14.219	49.2756	26.7109
PKP4	14.1525	n.d.	48.675	74.703	15.257	77.218	66.967	34.0068	26.7053
MOG	n.d.	1.2	32.046	24.26	17.096	1.574	3.694	14.1621	26.6902
BCLAF1	6.9025	28.01	34.988	26.619	26.467	52.039	52.153	42.6889	26.6761
PRRC2B	13.8795	n.d.	27.626	57.042	10.607	28.612	20.798	37.2729	26.6736
UBE2Z	5.8615	51.12	n.d.	25.187	6.764	28.279	25.716	67.2312	26.6569
SGSM3	10.358	24.31	31.727	11.685	3.406	22.039	13.43	47.7043	26.6238
PMM1	38.476	18.69	19.542	13.522	4.543	8.218	12.574	60.4488	26.6207
ENSMPUG00000008911	n.d.	n.d.	n.d.	n.d.	n.d.	n.d.	n.d.	50.0936	26.598
ARPC3	73.5845	102.4	51.56	82.999	28.823	80.361	63.326	29.8521	26.5814
FYTTD1	4.619	14.71	0	14.424	15.577	24.359	28.564	31.213	26.5648
APPL2	6.3885	7.97	5.338	13.119	5.188	19.346	24.813	15.431	26.5616
PAIP2	24.058	37.02	26.39	30.749	25.015	56.065	61.555	39.7264	26.5601
SPNS1	10.333	13.76	3.873	9.543	2.177	20.443	11.414	23.9861	26.4979
IPO5	10.9905	42.1	30.039	16.511	13.685	10.391	15.735	20.5225	26.4656
DUSP3	17.3505	74.61	93.414	59.299	12.7	20.094	12.788	78.8701	26.4646
TEX264	11.106	6.28	12.322	8.198	1.565	6.538	5.725	28.9683	26.4456
KIF3C	13.54	58.38	90.406	57.236	9.895	27.014	20.384	52.1166	26.424
Ids	37.822	n.d.	173.66	35.695	10.222	44.547	28.214	53.328	26.4203
C1orf52	n.d.	n.d.	n.d.	n.d.	n.d.	n.d.	n.d.	9.51793	26.4006
PSMD8	28.0975	64.23	53.548	48.14	24.203	90.249	45.223	41.6655	26.3796
PTGES3	9.9515	59.14	108.778	103.074	n.d.	108.399	168.485	21.8382	26.3629
CORO1B	17.719	27.99	n.d.	16.069	4.026	14.532	6.597	37.3494	26.3536
Nbl1	10.2685	n.d.	25.013	n.d.	6.458	n.d.	n.d.	37.1776	26.3405
REXO2	12.9345	3.21	26.985	15.451	8.916	7.163	11.789	18.7325	26.3261
USP8	6.215	12.94	21.201	20.637	13.379	12.374	18.397	27.7239	26.3135
ENSMPUG00000012274	n.d.	n.d.	n.d.	n.d.	n.d.	n.d.	n.d.	43.38	26.3077
ELAVL3	15.9645	78.35	20.601	53.469	6.193	141.173	66.974	39.8329	26.3028
ENSMPUG00000006663	10.8905	1.8	20.965	22.354	10.196	36.88	26.978	11.0555	26.2744
SLC20A1	13.7735	n.d.	27.079	17.136	12.783	12.692	17.62	34.3978	26.2673
CPNE4	4.08	50.41	19.996	n.d.	12.718	n.d.	n.d.	18.3097	26.2648
SLC39A6	3.354	24.53	19.887	7.713	5.413	27.489	30.118	14.4889	26.2294
SSRP1	16.1995	55.46	23.288	42.891	7.604	43.613	41.697	38.474	26.213
RNF181	7.237	n.d.	29.05	26.282	14.165	55.877	34.886	79.5091	26.2059
ENSMPUG00000011596	n.d.	n.d.	n.d.	n.d.	n.d.	n.d.	n.d.	25.4381	26.1674
PSPC1	5.2635	18.29	19.388	12.674	11.952	25.728	14.477	57.4755	26.1553
PDCD5	9.314	25.06	54.504	26.818	7.632	70.404	81.289	34.1644	26.1532
ME1	5.6525	16.63	14.301	12.575	8.972	31.104	26.819	22.1117	26.139
RPA3	5.948	26.84	18.266	15.038	5.026	101.977	87.652	57.8774	26.1253
URI1	n.d.	14.04	33.083	10.835	n.d.	13.643	21.79	18.6937	26.1188
DNAJA3	7.4295	24.98	20.326	22.02	8.272	15.437	9.902	34.7214	26.1129
SSB	13.3475	19.56	35.378	21.48	13.79	19.9	34.333	17.3167	26.1025
HMG20A	9.4705	n.d.	26.355	24.137	11.463	23.507	22.292	43.6287	26.1018
AKR1A1	73.922	29.03	10.173	17.54	6.518	29.584	11.103	30.0343	26.095
API5	10.423	21.36	23.319	17.23	10.466	19.691	35.407	31.4174	26.0665
TFG	7.9475	22	23.449	30.875	5.725	24.592	24.58	32.0782	26.0636
SAR1A	28.9915	37.49	39.483	23.369	16.33	23.661	30.713	32.8227	26.0587
NPLOC4	24.3095	32.08	14.603	24.624	10.258	24.941	16.216	36.1088	26.0587
ENSMPUG00000000782	6.17864	n.d.	45.678	10.06	15.503	11.926	11.878	8.24471	26.0511
SLC25A17	6.766	29.1	15.485	14.544	3.313	8.466	8.214	40.7095	26.0495
SPRED1	8.8325	24.55	32.941	21.191	11.221	19.518	46.819	27.5374	26.0459
SPINK2	0.02	21.08	20.216	0	1.192	0	0.148	30.156	26.0382
ABCF3	6.968	20.8	23.389	16.18	8.497	70.659	23.348	45.9715	26.0278
STAU1	10.678	41.15	19.046	26.115	12.037	18.737	21.741	35.6289	26.0028
ENSMPUG00000009476	8.6655	32.62	8.669	27.961	9.27	25.008	29.044	59.4506	25.9981
NUDT9	22.7525	30.23	20.529	8.959	12.049	6.036	7.799	44.3801	25.9773
SMEK2	5.0595	17.47	27.78	18.372	11.472	21.494	48.455	27.2494	25.9704
PIP4K2B	10.0215	74.41	53.102	34.637	16.817	40.318	35.4	52.1668	25.9476
BTF3	23.019	91.22	56.075	61.988	7.128	109.623	120.539	31.3005	25.9361
UBE3C	11.251	20.94	17.304	16.124	5.305	20.569	19.917	29.9249	25.9204
PFKFB2	2.92	4.97	10.893	4.8	1.839	4.402	10.217	29.4574	25.9135
MRPS25	3.702	9.78	25.8	15.724	6.129	25.927	16.592	34.1647	25.9083
BCAP31	14.4745	75.4	71.635	38.598	25.303	68.256	62.987	17.7652	25.905
CA2	n.d.	24	22.611	29.167	9.342	15.313	19.775	15.1133	25.8874
TADA1	5.768	5.21	12.483	7.892	4.884	14.263	9.927	35.6224	25.8392
MYO18A	7.7715	n.d.	14.443	29.946	4.769	31.455	20.028	18.133	25.8053
SMOX	7.2165	8.35	3.426	13.481	2.29	13.908	7.587	15.1831	25.7863
TRIM44	18.44	55.91	49.2	18.857	6.713	12.628	21.474	43.6615	25.7696
RAB7A	n.d.	141.83	78.126	31.668	19.412	45.008	29.875	27.2219	25.7693
TBPL1	13.131	8.01	3.623	11.861	14.886	12.532	20.615	38.0226	25.7683
RNF123	7.443	n.d.	11.623	12.951	3.821	26.978	17.901	16.8689	25.7627
ENSMPUG00000009581	n.d.	n.d.	n.d.	n.d.	n.d.	n.d.	n.d.	29.0409	25.751
STMN4	66.9645	n.d.	152.068	109.806	32.636	76.556	72.122	57.9076	25.7406
PUM1	n.d.	24.01	21.565	20.674	11.26	28.751	35.206	20.1537	25.719
CYFIP1	15.322	12.18	13.169	18.64	7.538	4.819	10.429	27.8509	25.7117
PLK2	15.8215	49.36	57.124	26.999	36.342	7.204	14.996	32.9243	25.6813
SNAPC1	3.916	3.9	13.581	4.741	6.441	7.148	5.735	7.79916	25.6738
BACE1	9.071	35.91	55.944	32.248	10.319	40.609	27.499	33.0851	25.6735
ATP9A	46.92	97.95	42.558	110.675	23.448	47.586	46.205	42.4943	25.6561
VPS8	15.388	n.d.	15.599	6.602	7.444	8.201	14.491	17.7036	25.6442
CTNNA1	5.5625	23.18	11.242	n.d.	13.138	n.d.	n.d.	11.1886	25.6196
KCNMB4	22.137	n.d.	100.532	24.395	8.182	5.444	5.589	41.9539	25.6157
LUC7L	11.842	18.69	9.187	48.92	14.667	28.664	32.21	26.5162	25.6069
C2CD2L	14.1078	38.48	18.521	22.881	6.885	33.549	14.122	35.734	25.5878
CUX1	7.875	n.d.	5.877	11.805	10.548	12.236	7.754	41.0374	25.5851
FBXW11	11.854	19.46	35.939	11.6	10.591	10.431	10.019	30.5944	25.5796
CORO2B	18.0235	85.22	34.994	31.443	20.252	30.052	15.943	46.9979	25.5765
ERBB2IP	3.29988	15.25	15.65	18.819	13.65	7.56	23.393	10.816	25.5633
SH3GL3	7.888	27.54	36.224	13.959	17.042	9.013	6.671	35.06	25.5551
CEP104	n.d.	8.39	7.781	18.565	2.637	3.634	4.102	17.2866	25.5515
CRYM	11.218	157.74	49.853	44.142	33.116	14.13	2.028	9.47563	25.5329
SMG5	8.65544	30.05	23.699	28.12	4.897	23.567	12.294	18.3869	25.5166
APMAP	n.d.	n.d.	16.29	29.909	12.292	105.522	40.231	49.0076	25.5036
CRABP2	0.689	7.7	4.992	3.202	6.307	90.937	6.993	21.0053	25.4722
UROD	9.029	25.1	22.078	12.062	5.081	32.588	16.623	49.3437	25.4722
SLC6A8	17.929	n.d.	11.036	41.405	4.288	44.665	20.053	26.4538	25.4641
GABRB3	14.9545	n.d.	49.761	34.114	19.605	16.318	22.048	68.9508	25.4593
ENSMPUG00000009561	n.d.	n.d.	n.d.	n.d.	n.d.	n.d.	n.d.	33.1447	25.4551
USP46	14.946	46.54	15.725	20.704	5.428	32.596	36.897	27.2829	25.454
NDUFA12	30.9945	108.4	56.978	10.886	29.777	21.473	24.214	81.9508	25.451
CCAR2	n.d.	15.65	n.d.	36.642	n.d.	46.093	29.95	35.5242	25.4399
DDX27	17.764	n.d.	19.538	14.294	3.433	40.537	18.026	14.0473	25.439
ARHGEF12	9.0395	32.73	37.135	36.441	22.523	13.968	19.23	28.2231	25.4048
LAS1L	6.9155	8.36	10.112	28.754	6.706	20.077	19.456	15.6844	25.3882
RNF114	14.8315	24.62	24.262	20.721	6.397	22.806	17.209	43.1831	25.3782
DPP6	20.856	94.16	42.26	46.4	12.316	77.032	42.254	24.9177	25.3738
HSD17B4	6.127	12.56	23.075	21.277	13.94	170.236	67.143	22.6654	25.3653
RRAGB	33.3145	n.d.	7.901	13.252	7.43	26.405	28.108	40.9479	25.3597
ESAM	10.1075	n.d.	4.537	5.26	1.128	4.09	2.339	6.51331	25.3429
TRIM23	5.081	16.58	30.064	8.356	9.857	16.049	24.971	37.0024	25.3359
UBE2G1	5.009	23.97	9.21	14.278	9.573	13.114	19.678	30.3288	25.3232
LDOC1	10.738	128.94	n.d.	27.827	n.d.	74.825	49.354	43.6439	25.3012
COX11	1.3875	n.d.	7.077	16.373	n.d.	9.273	13.882	10.7007	25.2902
USE1	18.64	5.18	16.687	15.556	8.534	44.097	19.871	48.9868	25.2862
KIAA1598	n.d.	n.d.	44.802	117.668	16.743	21.093	36.322	24.438	25.2465
Cyth2	13.9675	n.d.	20.382	28.631	8.862	33.826	13.304	35.7534	25.1715
ERP44	3.456	8.82	7.081	13.812	9.123	8.827	15.31	17.1662	25.1592
TCF12	4.0725	n.d.	9.543	28.826	7.277	6.424	20.21	11.7648	25.1289
CNTNAP2	2.913	n.d.	34.334	23.47	10.814	22.674	38.904	28.3519	25.1268
CALU	8.4775	39.3	18.678	12.329	7.828	16.5	22.558	26.4301	25.1163
PPP2R5A	11.029	16.45	27.581	17.231	7.334	7.979	19.635	11.5598	25.106
GORASP1	2.194	17.26	85.333	56.708	5.035	25.348	11.734	48.27	25.1
ENSMPUG00000017790	5.115	26.5	13.558	16.7	8.402	25.785	22.931	60.1366	25.0934
MED31	2.7105	8.22	12.835	8.091	9.925	30.98	29.471	22.393	25.0862
APEX1	4.5355	16.67	20.196	25.909	11.998	48.182	22.86	34.1927	25.0778
BEND6	26.0325	49.07	45.465	29.463	15.346	23.503	16.735	29.6522	25.0597
ANAPC16	11.7095	22.88	15.063	14.173	8.431	48.595	67.741	24.6929	25.0591
SSFA2	2.211	n.d.	17.116	17.613	7.448	13.486	23.725	13.1135	25.0484
PSMD1	11.5195	n.d.	47.029	46.494	22.609	40.906	44.543	45.8258	25.045
DCUN1D4	16.421	22.08	30.462	12.212	13.486	10.958	17.278	36.96	25.0375
R3HDM1	47.072	65.25	50.241	n.d.	14.858	n.d.	n.d.	37.2061	25.0298
C9orf78	n.d.	31.81	n.d.	n.d.	n.d.	n.d.	n.d.	22.421	25.0264
NCAPH2	14.9795	4.33	20.771	11.785	2.14	12.916	5.375	26.0938	25.0253
HABP4	31.3005	63.82	63.682	31.436	16.868	26.122	20.414	28.712	25.0237
IL6ST	3.6805	18.58	24.85	17.01	15.778	21.994	43.253	14.9616	25.0232
NEFM	16.06	173.61	109.593	231.342	24.211	77.394	41.608	25.2149	25.0122
ENSMPUG00000002041	n.d.	n.d.	n.d.	n.d.	n.d.	n.d.	n.d.	38.5975	25.009
ATN1	16.4375	n.d.	37.19	81.478	4.49	130.185	48.253	29.5588	25.0012
AZI2	3.0035	7.23	18.668	21.453	13.096	18.047	22.392	19.81	24.9983
RUVBL1	7.148	n.d.	16.243	32.798	7.088	26.96	20.608	31.5279	24.9955
SCRN1	13.862	149.29	108.299	78.295	31.001	86.065	88.73	32.2168	24.9655
PLTP	23.517	58.82	13.467	45.279	8.963	28.413	40.056	12.5903	24.9495
PCM1	n.d.	n.d.	16.485	18.815	20.586	11.442	17.422	19.1488	24.9289
TRAPPC3	14.5495	n.d.	20.402	10.596	12.287	24.927	17.294	27.093	24.9233
LEPROT	6.0015	20.48	n.d.	16.355	8.783	4.32	9.502	8.89489	24.9151
MED10	6.9075	23.51	9.837	8.867	8.301	16.018	18.363	25.2834	24.9137
RAF1	12.5049	n.d.	14.862	n.d.	6.458	n.d.	n.d.	33.7178	24.9111
SF3B3	89.5345	12.99	21.381	21.634	10.135	15.749	12.985	24.4991	24.8933
UBLCP1	7.7125	11.61	18.995	9.789	10.31	8.655	18.397	27.422	24.8869
ACSS2	13.0435	6.13	18.654	9.363	1.38	9.7	12.585	41.4409	24.883
USP39	4.73	5.29	10.886	10.839	3.477	13.528	14.609	42.3873	24.8798
CUTA	15.292	60.45	25.793	21.135	8.975	21.205	16.013	56.4513	24.8798
MAP7D2	n.d.	29.6	63.565	n.d.	13.171	n.d.	n.d.	47.1288	24.8758
ADCYAP1R1	11.663	n.d.	70.74	41.47	n.d.	52.338	21.668	34.8035	24.8707
LMF2	1.751	19.08	2.851	12.353	1.484	12.217	10.976	13.7112	24.8667
FAM92A1	n.d.	12.03	14.439	11.882	11.052	11.767	17.748	22.2226	24.8552
PPA1	19.4735	81.17	86.19	107.908	33.927	38.088	50.722	39.4715	24.8523
PARP6	20.562	61.78	19.625	19.259	8.738	27.239	34.969	34.7442	24.8467
ITCH	3.4105	0.3	16.052	20.792	16.925	8.681	15.203	21.7875	24.8296
UBE2B	22.137	11.8	48.288	25.434	12.569	63.4	76.458	22.9272	24.807
ETNK2	n.d.	2.96	4.419	6.324	0.427	1.215	1.621	15.5522	24.8034
TMX3	3.902	9.11	15.352	14.472	17.666	6.347	13.26	47.9428	24.7989
TNPO2	13.7825	114.27	32.084	35.587	8.059	42.515	23.726	32.3081	24.7967
CERS2	n.d.	42.97	14.589	40.736	7.515	6.409	11.522	20.7938	24.7944
SYNPR	20.9715	93.79	74.623	29.711	30.555	21.031	9.472	15.0692	24.7913
RILPL1	16.906	47	39.974	24.622	9.885	21.65	8.231	22.2685	24.7701
PNPLA8	8.4075	n.d.	36.991	12.695	11.372	8.903	16.276	56.1487	24.7555
CSPG5	31.9267	53.81	69.014	10.355	13.123	7.101	2.823	18.5411	24.7534
OPCML	11.3375	n.d.	51.043	n.d.	17.902	n.d.	n.d.	53.2873	24.7406
ARHGEF9	18.1275	78.39	48.113	30.608	12.664	26.006	25.269	35.9875	24.7393
EXOC5	3.93	10.15	9.2	10.09	10.071	10.788	21.108	21.5087	24.7177
TMEM25	16.429	16.25	12.675	20.517	6.568	21.573	12.06	13.6869	24.7065
TMEM35	5.7725	56.35	39.854	27.424	13.937	19.669	34.411	28.8109	24.6844
TMEM100	2.6065	27.95	26.381	7.263	4.041	10.259	6.699	19.1542	24.6789
RHOF	12.946	16.9	23.031	7.696	0.812	5.289	7.404	18.6998	24.6554
NUBP2	2.962	14.21	10.06	6.361	1.059	9.956	4.906	26.6875	24.6505
ENSMPUG00000017582	n.d.	n.d.	n.d.	n.d.	n.d.	n.d.	n.d.	27.3158	24.6301
OGDH	14.334	51.14	20.159	45.982	11.957	42.135	17.184	39.8919	24.6275
TOP1	11.7065	23.3	17.95	15.315	6.137	13.242	15.901	28.9456	24.6174
EPHX2	3.05686	46.13	1.835	18.618	0.789	1.688	18.783	26.5372	24.6144
PALM	52.7835	59.79	5.864	46.054	9.521	36.748	12.22	21.5186	24.5984
GTF2E2	0.664	32.76	13.379	14.345	n.d.	29.955	25.463	12.8604	24.5449
SGCE	3.9305	6.87	15.098	4.858	5.06	7.581	12.468	19.7007	24.5396
VEGFB	27.948	61.21	18.779	37.658	6.485	68.983	31.775	38.6014	24.5287
KIAA1045	n.d.	n.d.	79.757	39.265	15.496	7.056	6.375	41.9686	24.5246
MRPL50	2.6715	6.38	19.08	4.223	5.403	8.595	6.969	23.7646	24.5169
SEL1L	12.7275	15.72	19.094	22.993	13.546	5.427	10.074	32.1615	24.4789
STAC2	7.941	4.08	26.704	7.213	3.236	2.353	0.245	35.6425	24.4663
CDC16	7.7395	10.76	20.036	10.17	5.918	5.454	10.622	54.0288	24.4653
ENSMPUG00000005164	13.788	18.32	14.032	5.111	3.739	8.492	7.647	65.6226	24.4626
APPL1	5.196	n.d.	10.337	12.375	12.347	13.668	22.052	37.5724	24.4502
PPP2CB	23.9435	141.6	81.614	38.915	n.d.	37.18	43.889	21.3348	24.4498
KIF2A	4.0595	25.78	40.583	28.191	15.665	22.28	33.91	27.943	24.4447
ENSMPUG00000015573	21.268	162.01	37.687	n.d.	20.154	n.d.	n.d.	55.1381	24.4308
SESN1	9.6185	23.53	17.09	7.437	5.047	39.265	50.756	38.1108	24.4209
ENSMPUG00000008529	19.387	108.86	85.866	44.943	26.067	86.704	88.305	12.3824	24.4171
EIF3A	7.9635	37.19	37.386	37.769	n.d.	41.164	36.677	27.2847	24.4132
ABLIM1	5.2855	27.8	27.42	32.97	7.927	169.276	131.878	14.0999	24.374
TCEA1	14.638	35.97	13.533	17.077	10.074	27.257	23.984	30.8444	24.372
KLHL2	n.d.	105.12	60.398	22.851	13.604	15.911	19.598	34.4014	24.3717
ENSMPUG00000010298	n.d.	n.d.	n.d.	n.d.	n.d.	n.d.	n.d.	30.9934	24.3558
TAF1B	3.97	10.11	5.521	4.154	5.267	12.578	14.596	15.8042	24.3497
RNF38	6.4575	31.52	12.739	16.774	11.674	13.367	21.626	27.7054	24.3475
NNT	0	36.25	28.622	21.57	14.103	20.777	22.955	14.0166	24.3462
RUFY2	7.1925	8.56	14.211	10.336	7.785	9.11	23.957	29.887	24.3444
RABL6	n.d.	46.22	44.625	51.844	6.284	57.451	17.913	38.9655	24.3414
VAT1L	59.759	25.19	32.879	48.217	4.921	180.525	118.737	11.7715	24.3248
KHDRBS3	43.4005	n.d.	40.734	14.215	19.272	13.307	25.751	34.19	24.3204
TUBA8	1.1125	n.d.	10.159	15.76	2.674	27.89	12.263	13.8474	24.3017
SRP54	n.d.	11.07	19.722	7.731	13.155	6.635	10.919	36.7402	24.2874
SYVN1	12.8705	21.98	79.429	17.151	2.532	23.191	20.449	30.7145	24.2849
ZFAND3	8.727	15.84	21.723	18.511	2.931	14.139	19.124	30.0044	24.2843
PEPD	5.5525	n.d.	9.622	9.271	7.745	27.756	6.56	12.0296	24.2837
CNTN2	5.8115	n.d.	15.015	74.963	4.109	8.283	19.609	17.9369	24.2786
CTSD	66.3175	n.d.	48.232	95.14	n.d.	74.327	39.075	28.9046	24.2719
[truncated: 4,233 more rows]

## Sheet: Pearson 
		Ferret	Seal	Minke whale	Bowhead whale	Mouse	Dog	Cow	Sheep
	Neuro/glia	1.75207	5.92804	3.41782	7.00047	0.550184	7.58826	43.337	114.231
		Ferret	Seal	Minke whale	Bowhead whale	Mouse	Dog	Cow	Sheep
	Ferret	-
	Seal	0.681159	-
	Minke whale	0.588532	0.603047	-
	Bowhead whale	0.539839	0.627323	0.915654	-
	Mouse	0.640627	0.513039	0.648993	0.568735	-
	Dog	0.639756	0.598293	0.670053	0.685829	0.67566	-
	Cow	0.428722	0.514777	0.576862	0.596495	0.499313	0.562224	-
	Sheep	0.686733	0.650212	0.732311	0.763001	0.695109	0.784828	0.598072	-
